# Supplementary material for: Development and validation of a novel cosmetics safety assessment scale (CSAS): Factual understanding of cosmetic safety and fostering international awareness
Source: PLoS One. 2022 Nov 10;17(11):e0276938. doi: 10.1371/journal.pone.0276938 (PMC9648786; doi:10.1371/journal.pone.0276938)
Supplement: S1 File — (ZIP) [file pone.0276938.s001.zip]

Archive with 2 entries (2 files):
- COSMETICS SAFETY ASSESSMENT SCALE (CSAS).docx
- Raw  Data.xlsx
