# Supplementary material for: Development and validation of a novel cosmetics safety assessment scale (CSAS): Factual understanding of cosmetic safety and fostering international awareness
Source: PLoS One. 2022 Nov 10;17(11):e0276938. doi: 10.1371/journal.pone.0276938 (PMC9648786; doi:10.1371/journal.pone.0276938)
Supplement: S1 File — (ZIP) [file pone.0276938.s001.zip › Raw Data.xlsx]

## Sheet: Spsss Data
Gender	Agegroup	Nationality	Product_identification1	Product_identification2	Product_identification3	Product_identification4	Product_identification5	Product_identification6	Product_identification7	Container_Closure1	Container_Closure2	Container_Closure3	Container_Closure4	Container_Closure5	Container_Closure6	Container_Closure7	Container_Closure8	Hazards_identification1	Hazards_identification2	Hazards_identification3	Hazards_identification4	Hazards_identification5	Hazards_identification6	Hazards_identification7	Hazards_identification8	Hazards_identification9	Hazards_identification10	Composition1	Composition2	Handling1	Handling2	Product_identifications1	Product_identifications2	Product_identifications3	Product_identifications4	Product_identifications5	Product_identifications6	Product_identifications7	Container1	Container2	Container3	Container4	Container5	Container6	Container7	Container8	Hazards1	Hazards2	Hazards3
Male	25 to 34 years	North America	1	1	2	2	3	4	2	3	1	5	1	5	1	2	1	1	1	3	1	1	4	1	1	3	1	5	1	2	2	4	4	3	3	2	1	3	2	4	5	4	5	4	3	4	4	4	2
Male	18 to 24 years	North America	1	1	1	2	3	4	2	5	3	2	5	1	4	5	1	1	1	5	3	2	2	3	2	5	2	5	2	5	1	4	4	4	3	2	1	3	5	2	3	5	4	1	5	4	4	4	5
Male	35 to 44 years	North America	5	5	2	1	5	2	5	5	5	5	5	1	2	1	5	5	5	5	5	5	5	5	5	5	5	5	5	5	5	5	5	3	4	5	3	5	5	5	5	5	4	3	4	5	5	5	5
Male	25 to 34 years	Other (please specify)	3	3	1	2	4	3	3	5	2	5	5	5	4	2	5	5	5	2	5	5	5	3	5	5	1	5	1	3	4	2	2	4	3	1	2	2	5	3	5	5	5	1	3	5	5	5	3
Male	25 to 34 years	North America	5	5	5	5	5	1	5	1	1	5	1	5	1	5	5	1	1	1	5	2	1	1	5	1	1	2	1	5	1	5	5	5	5	5	4	5	4	4	5	4	5	4	5	5	4	4	4
Male	25 to 34 years	North America	5	5	5	5	5	5	1	5	5	1	5	5	5	5	5	1	5	5	5	5	1	5	5	5	1	5	5	5	5	5	5	5	5	5	5	4	5	5	4	5	5	5	5	5	4	5	5
Male	35 to 44 years	North America	1	1	3	3	2	3	1	2	2	2	1	2	2	2	2	2	2	2	2	2	2	2	2	2	2	2	2	2	2	4	4	2	2	3	2	4	3	3	3	4	3	3	3	3	3	3	3
Male	25 to 34 years	North America	2	1	4	1	1	3	5	1	1	3	4	5	5	2	5	3	5	1	3	5	3	1	2	2	1	5	2	1	5	3	4	1	4	4	2	5	4	4	2	1	5	5	3	5	2	5	4
Female	25 to 34 years	North America	5	5	5	5	5	5	5	5	5	5	5	5	5	5	5	5	5	5	5	5	5	5	5	5	5	5	5	5	5	5	5	5	5	5	5	5	5	5	5	5	5	5	5	5	5	5	5
Male	25 to 34 years	North America	1	5	1	1	2	1	4	3	2	5	2	5	4	1	5	2	5	4	5	1	3	1	5	2	4	5	1	2	5	4	5	4	4	3	4	1	2	3	5	3	5	1	4	5	3	5	1
Male	25 to 34 years	Other (please specify)	3	3	3	3	4	4	4	2	4	4	4	4	4	4	3	3	3	2	4	4	3	2	4	3	3	3	4	4	4	2	2	2	2	1	1	1	3	1	1	1	1	1	1	2	2	2	3
Male	18 to 24 years	Africa	1	1	1	2	2	2	1	5	1	1	1	2	1	1	2	1	5	1	2	2	2	5	2	1	3	2	2	1	2	4	4	4	3	3	3	4	5	4	4	4	3	4	4	3	4	5	4
Male	18 to 24 years	Middle East	2	5	4	1	4	5	2	5	5	2	4	5	5	5	5	5	5	1	1	1	5	5	5	1	5	5	5	1	2	3	5	1	4	1	5	3	5	5	3	1	5	5	5	5	5	5	4
Female	35 to 44 years	Europe	1	2	3	3	4	4	1	5	1	3	2	2	5	2	4	5	2	2	2	2	2	2	1	1	1	5	2	4	2	4	3	2	2	1	1	4	5	4	2	3	3	5	3	1	5	3	3
Male	35 to 44 years	North America	2	2	2	2	1	4	2	1	3	1	5	3	3	1	1	4	4	2	4	2	1	2	2	2	2	2	2	1	1	3	3	3	3	4	1	3	4	2	4	5	2	2	4	4	1	1	3
Male	25 to 34 years	North America	5	5	5	5	5	5	1	1	1	1	5	5	1	5	5	5	5	5	5	5	5	5	5	5	5	5	5	5	5	5	5	5	5	5	5	4	4	4	4	5	5	4	5	5	5	5	5
Male	25 to 34 years	North America	5	5	5	5	5	5	5	5	5	5	5	5	5	5	5	5	5	5	5	5	5	5	5	5	5	5	5	5	5	5	5	5	5	5	5	5	5	5	5	5	5	5	5	5	5	5	5
Female	25 to 34 years	Middle East	1	5	5	3	1	2	4	1	2	4	5	2	2	2	4	5	5	5	4	5	2	4	5	2	4	5	3	5	1	4	5	5	2	4	3	1	4	3	1	5	3	3	3	1	5	5	5
Female	35 to 44 years	North Africa	3	2	2	2	3	2	2	3	3	2	3	1	2	2	2	2	2	3	3	2	3	2	3	1	5	3	3	4	1	2	3	3	3	2	3	3	2	2	3	2	4	3	3	3	3	3	2
Male	35 to 44 years	North America	1	2	1	1	2	1	2	2	2	1	2	2	2	3	2	1	2	1	2	2	1	2	2	1	2	1	2	1	2	4	3	4	4	3	4	3	3	3	4	3	3	3	2	3	4	3	4
Male	35 to 44 years	Emirati	5	1	5	5	5	1	5	5	5	5	5	5	5	5	5	5	5	5	5	5	5	5	5	5	2	5	5	5	5	5	4	5	5	5	4	5	5	5	5	5	5	5	5	5	5	5	5
Male	55 to 64 years	North America	1	1	1	2	1	2	2	5	2	1	5	2	2	1	5	5	5	1	5	5	5	5	5	5	5	1	5	5	5	4	4	4	3	4	3	3	5	3	4	5	3	3	4	5	5	5	4
Male	45 to 54 years	North America	2	2	2	1	2	1	2	2	1	2	1	2	1	2	2	2	2	2	1	1	1	1	2	2	2	1	2	2	1	3	3	3	4	3	4	3	3	4	3	4	3	4	3	3	3	3	3
Male	65 or older	North America	5	5	5	5	3	3	5	5	5	5	5	5	5	5	5	5	5	5	4	4	4	5	5	5	5	5	5	5	5	5	5	5	5	2	2	5	5	5	5	5	5	5	5	5	5	5	5
Male	35 to 44 years	Central Asia	2	2	3	3	4	4	2	2	2	2	5	1	1	2	2	2	1	1	1	2	2	1	2	2	2	2	1	2	1	3	3	2	2	1	1	3	3	3	3	5	4	4	3	3	3	4	4
Male	65 or older	Middle East	4	4	4	4	4	4	4	4	4	4	4	4	4	4	4	4	4	4	4	4	4	4	4	4	4	4	4	2	4	1	1	1	1	1	1	1	1	1	1	1	1	1	1	1	1	1	1
Female	45 to 54 years	South Asia	4	4	2	4	4	4	4	5	2	5	5	4	4	4	4	4	4	2	4	4	4	4	4	4	4	4	4	4	4	1	1	3	1	1	1	1	5	3	5	5	1	1	1	1	1	1	3
Female	65 or older	North America	3	1	4	4	1	4	3	1	4	4	3	4	4	4	1	1	2	3	1	1	3	3	3	3	3	2	3	2	5	2	4	1	1	4	1	2	4	1	1	2	1	1	1	4	4	3	2
Female	45 to 54 years	North America	3	2	4	4	4	4	4	1	3	1	1	5	4	3	2	2	4	2	4	3	4	4	4	4	3	2	3	1	3	2	3	1	1	1	1	1	4	2	4	4	5	1	2	3	3	1	3
Female	55 to 64 years	Europe	5	5	2	1	1	4	1	5	1	1	5	5	1	1	5	5	1	5	5	1	1	5	5	5	5	5	4	5	1	5	5	3	4	4	1	4	5	4	4	5	5	4	4	5	5	4	5
Female	65 or older	North America	3	4	4	4	5	4	2	3	4	4	4	4	4	4	4	4	4	2	3	5	5	5	5	5	5	2	5	1	5	2	1	1	1	5	1	3	2	1	1	1	1	1	1	1	1	1	3
Female	55 to 64 years	North America	1	5	2	1	3	4	2	5	1	2	1	1	2	1	5	5	1	1	3	3	3	2	1	2	2	5	5	1	2	4	5	3	4	2	1	3	5	4	3	4	4	3	4	5	5	4	4
Female	65 or older	North America	5	5	5	5	5	5	5	5	5	5	5	5	5	5	5	5	5	5	5	5	1	5	5	5	5	5	5	5	5	5	5	5	5	5	5	5	5	5	5	5	5	5	5	5	5	5	5
Female	55 to 64 years	North America	5	5	5	5	2	3	5	5	5	5	5	1	5	1	5	1	5	5	5	5	5	5	5	5	5	5	5	5	5	5	5	5	5	3	2	5	5	5	5	5	4	5	4	5	4	5	5
Female	45 to 54 years	North America	5	1	1	5	1	2	5	5	5	5	5	1	1	5	5	1	4	2	4	4	4	5	3	4	4	5	5	5	4	5	4	4	5	4	3	5	5	5	5	5	4	4	5	5	4	1	3
Female	55 to 64 years	North America	3	2	3	2	3	3	2	5	1	1	5	2	2	3	3	2	2	1	1	1	1	1	1	1	1	2	3	1	2	2	3	2	3	2	2	3	5	4	4	5	3	3	2	2	3	3	4
Female	45 to 54 years	North America	3	2	1	5	1	3	2	5	1	1	5	1	1	1	1	1	1	1	1	1	1	5	5	5	5	5	5	5	5	2	3	4	5	4	2	3	5	4	4	5	4	4	4	4	4	4	4
Female	65 or older	North America	1	1	1	1	3	4	3	5	1	1	5	5	3	2	3	3	3	1	3	3	3	3	3	1	3	2	2	5	5	4	4	4	4	2	1	2	5	4	4	5	5	2	3	2	2	2	4
Female	55 to 64 years	North America	2	2	2	3	3	3	3	4	3	3	5	3	3	3	3	3	2	1	3	3	3	2	2	3	3	2	3	3	3	3	3	3	2	2	2	2	1	2	2	5	2	2	2	2	2	3	4
Female	45 to 54 years	Other (please specify)	5	5	1	5	1	1	1	5	5	1	5	5	1	5	5	5	5	5	1	5	5	5	5	5	1	5	1	5	5	5	5	4	5	4	4	4	5	5	4	5	5	4	5	5	5	5	5
Female	45 to 54 years	Africa	2	2	2	4	4	4	4	3	4	5	5	3	4	1	4	1	4	4	5	5	5	5	4	4	4	1	4	5	4	3	3	3	1	1	1	1	2	1	5	5	2	1	4	1	4	1	1
Female	65 or older	North America	2	2	3	2	3	3	3	2	3	2	1	2	4	2	2	1	2	1	3	3	3	2	1	1	2	2	3	2	2	3	3	2	3	2	2	2	3	2	3	4	3	1	3	3	4	3	4
Female	45 to 54 years	North America	5	5	3	3	4	4	3	5	5	5	5	2	5	2	2	3	2	2	2	3	3	3	2	3	2	2	2	2	2	5	5	2	2	1	1	2	5	5	5	5	3	5	3	3	2	3	3
Female	65 or older	Europe	5	5	5	5	3	2	5	5	2	1	5	5	2	1	1	1	4	2	1	1	5	5	1	1	1	1	5	1	5	5	5	5	5	2	3	5	5	3	4	5	5	3	4	4	4	1	3
Female	45 to 54 years	Other (please specify)	5	5	5	5	5	5	5	5	5	5	5	5	5	5	5	4	5	1	1	5	5	1	5	5	5	5	5	5	5	5	5	5	5	5	5	5	5	5	5	5	5	5	5	5	1	5	4
Female	55 to 64 years	North America	5	5	5	1	1	3	5	5	5	5	5	5	4	5	1	5	5	5	2	1	5	1	5	5	5	5	5	5	5	5	5	5	4	4	2	5	5	5	5	5	5	1	5	4	5	5	5
Female	45 to 54 years	Western Europe	2	2	2	2	3	3	3	1	2	2	1	1	2	1	1	2	2	1	2	2	2	1	1	2	2	2	1	5	1	3	3	3	3	2	2	2	4	3	3	4	4	3	4	4	3	3	4
Female	55 to 64 years	Other (please specify)	2	1	1	1	3	2	1	5	1	1	2	1	2	2	5	5	1	1	2	2	2	1	5	5	5	1	5	5	1	3	4	4	4	2	3	4	5	4	4	3	4	3	3	5	5	4	4
Female	45 to 54 years	South Asia	4	3	2	4	2	1	4	3	5	4	4	2	4	1	4	4	1	4	3	1	4	5	4	5	4	2	3	4	5	1	2	3	1	3	4	1	2	5	1	1	3	1	4	1	1	4	1
Female	45 to 54 years	North America	5	5	1	5	2	3	3	2	3	1	1	5	2	2	3	2	4	2	4	4	3	2	3	3	4	1	2	2	3	5	5	4	5	3	2	2	3	2	4	4	5	3	3	2	3	1	3
Male	18 to 24 years	Emirati	5	5	5	5	5	5	5	5	5	5	5	5	5	5	5	5	5	5	5	5	5	5	5	5	5	5	5	5	5	5	5	5	5	5	5	5	5	5	5	5	5	5	5	5	5	5	5
Female	45 to 54 years	Middle East	3	3	3	4	4	4	4	1	4	1	1	4	4	2	3	3	3	1	4	3	3	3	1	4	3	4	4	4	4	2	2	2	1	1	1	1	4	1	4	4	1	1	3	2	2	2	4
Female	45 to 54 years	North America	5	5	5	5	5	1	5	5	1	5	5	5	1	5	5	5	5	1	1	5	5	5	5	5	5	1	1	5	5	5	5	5	5	5	4	5	5	4	5	5	5	4	5	5	5	5	4
Female	45 to 54 years	North America	5	5	4	4	4	4	5	5	4	3	5	4	4	4	3	4	4	2	4	4	4	4	4	4	4	4	4	4	4	5	5	1	1	1	1	5	5	1	2	5	1	1	1	2	1	1	3
Female	45 to 54 years	North America	5	5	5	5	5	1	1	5	5	5	5	5	5	5	5	5	5	5	5	5	5	5	5	5	5	5	5	5	5	5	5	5	5	5	4	4	5	5	5	5	5	5	5	5	5	5	5
Female	45 to 54 years	North America	5	5	1	1	3	2	2	5	5	5	5	5	5	5	1	5	1	5	5	5	5	5	5	5	5	5	5	1	5	5	5	4	4	2	3	3	5	5	5	5	5	5	5	4	5	4	5
Female	18 to 24 years	Europe	1	2	2	2	2	1	2	2	2	2	2	2	2	2	2	2	1	2	2	1	2	1	2	1	2	2	1	2	2	4	3	3	3	3	4	3	3	3	3	3	3	3	3	3	3	4	3
Female	55 to 64 years	Western Europe	1	2	2	2	2	2	2	2	1	2	2	2	2	2	3	3	4	2	2	3	2	2	4	2	3	2	3	2	2	4	3	3	3	3	3	3	3	4	3	3	3	3	3	2	2	1	3
Female	45 to 54 years	North America	1	1	1	1	1	1	1	1	1	1	1	1	1	1	1	1	1	1	1	1	1	1	1	1	1	2	2	2	1	4	4	4	4	4	4	4	4	4	4	4	4	4	4	4	4	4	4
Female	35 to 44 years	North Africa	5	1	1	1	1	1	1	1	1	1	5	1	1	1	1	2	2	2	2	2	2	1	2	2	2	2	2	2	2	5	4	4	4	4	4	4	4	4	4	5	4	4	4	4	3	3	3
Female	45 to 54 years	North America	1	1	1	2	3	4	4	3	3	3	1	2	4	1	1	2	4	1	2	2	2	2	1	2	2	2	1	2	2	4	4	4	3	2	1	1	2	2	2	4	3	1	4	4	3	1	4
Male	18 to 24 years	North America	5	2	3	3	1	1	2	3	5	1	5	3	3	2	2	3	2	2	1	2	1	1	1	1	5	5	3	4	2	5	3	2	2	4	4	3	2	5	4	5	2	2	3	3	2	3	3
Female	45 to 54 years	Middle East	1	1	1	2	1	1	2	1	2	2	2	2	1	1	1	2	2	2	3	3	3	2	2	5	5	4	3	3	2	4	4	4	3	4	4	3	4	3	3	3	3	4	4	4	3	3	3
Female	35 to 44 years	East Asia/Pacific	5	5	5	5	5	5	5	1	5	5	5	5	5	2	5	2	4	2	5	5	2	2	2	2	5	5	5	5	5	5	5	5	5	5	5	5	4	5	5	5	5	5	3	5	3	1	3
Female	55 to 64 years	Europe	1	2	3	5	4	4	4	1	4	4	5	4	4	4	1	4	1	5	2	3	4	2	2	5	2	2	1	2	3	4	3	2	5	1	1	1	4	1	1	5	1	1	1	4	1	4	5
Female	45 to 54 years	North America	1	1	3	3	4	4	2	5	1	1	5	2	4	4	2	5	1	5	2	2	2	1	1	1	1	1	5	5	5	4	4	2	2	1	1	3	5	4	4	5	3	1	1	3	5	4	5
Female	45 to 54 years	North America	2	2	3	3	3	3	2	1	1	2	5	1	4	3	3	3	3	2	2	2	3	3	3	3	3	2	3	2	2	3	3	2	2	2	2	3	4	4	3	5	4	1	2	2	2	2	3
Male	45 to 54 years	Europe	2	2	2	2	3	3	3	1	2	2	2	2	2	2	2	2	2	2	3	2	2	2	2	2	2	2	2	2	2	3	3	3	3	2	2	2	4	3	3	3	3	3	3	3	3	3	3
Female	45 to 54 years	North America	2	2	3	2	4	4	4	1	2	3	5	1	2	2	1	2	2	2	2	3	2	2	2	1	1	1	2	2	1	3	3	2	3	1	1	1	4	3	2	5	4	3	3	4	3	3	3
Male	18 to 24 years	North America	1	1	2	5	2	1	1	5	1	2	5	5	1	2	1	2	5	1	1	5	2	1	5	2	2	1	2	5	1	4	4	3	5	3	4	4	5	4	3	5	5	4	3	4	3	5	4
Male	25 to 34 years	North America	2	2	2	2	2	2	2	2	2	2	2	2	2	2	2	2	2	2	2	2	2	2	2	2	2	2	2	2	2	3	3	3	3	3	3	3	3	3	3	3	3	3	3	3	3	3	3
Male	55 to 64 years	North America	5	5	5	5	5	5	5	5	5	5	5	5	5	5	5	5	5	5	5	5	5	5	5	5	5	5	5	5	5	5	5	5	5	5	5	5	5	5	5	5	5	5	5	5	5	5	5
Male	45 to 54 years	North America	5	5	5	1	3	4	4	5	4	1	5	2	4	1	2	4	1	2	2	3	2	2	2	3	3	2	2	3	1	5	5	5	4	2	1	1	5	1	4	5	3	1	4	3	1	4	3
Female	45 to 54 years	Western Europe	1	1	2	3	1	3	3	3	4	4	1	3	4	3	3	1	4	2	3	1	2	2	5	2	2	3	1	1	5	4	4	3	2	4	2	2	2	1	1	4	2	1	2	2	4	1	3
Male	45 to 54 years	North America	2	2	1	1	1	2	1	5	1	1	5	1	1	5	5	1	5	1	1	1	1	1	1	1	2	1	1	1	1	3	3	4	4	4	3	4	5	4	4	5	4	4	5	5	4	5	4
Female	55 to 64 years	North America	3	3	3	3	3	3	3	3	3	3	3	3	3	3	3	3	3	3	3	3	3	3	3	3	3	3	3	3	3	2	2	2	2	2	2	2	2	2	2	2	2	2	2	2	2	2	2
Male	55 to 64 years	North America	4	4	4	4	4	4	1	1	4	4	1	1	4	4	1	3	3	5	4	4	4	4	1	2	2	2	1	2	4	1	1	1	1	1	1	4	4	1	1	4	4	1	1	4	2	2	5
Female	45 to 54 years	North America	2	2	4	2	3	4	4	2	3	2	2	4	4	4	2	2	2	4	1	1	1	1	1	1	1	1	1	1	1	3	3	1	3	2	1	1	3	2	3	3	1	1	1	3	3	3	1
Female	45 to 54 years	North America	1	1	3	3	3	4	4	5	1	5	5	1	3	3	2	2	2	2	2	2	2	1	1	1	1	2	1	1	1	4	4	2	2	2	1	1	5	4	5	5	4	2	2	3	3	3	3
Female	65 or older	North America	5	5	2	5	5	1	5	5	3	5	5	1	3	3	1	1	1	5	3	3	3	2	3	3	3	1	2	1	1	5	5	3	5	5	4	5	5	2	5	5	4	2	2	4	4	4	5
Male	25 to 34 years	South Asia	3	1	1	3	3	3	2	5	3	2	2	2	2	2	1	2	4	1	3	3	3	2	3	2	3	2	3	2	1	2	4	4	2	2	2	3	5	2	3	3	3	3	3	4	3	1	4
Female	45 to 54 years	North America	1	1	1	5	3	3	5	5	2	5	5	1	5	1	5	5	1	5	5	5	5	5	5	5	5	2	5	5	5	4	4	4	5	2	2	5	5	3	5	5	4	5	4	5	5	4	5
Female	45 to 54 years	North America	1	1	1	1	1	3	3	1	2	2	1	1	2	2	2	3	1	2	3	2	2	1	1	1	1	2	2	1	1	4	4	4	4	4	2	2	4	3	3	4	4	3	3	3	2	4	3
Male	25 to 34 years	North America	5	1	5	1	1	5	1	5	1	1	1	1	1	1	1	5	1	5	1	1	1	5	1	1	1	5	1	1	1	5	4	5	4	4	5	4	5	4	4	4	4	4	4	4	5	4	5
Male	65 or older	North America	1	1	1	2	1	1	1	1	1	1	1	1	1	1	1	1	1	1	1	1	1	1	1	1	1	1	1	1	1	4	4	4	3	4	4	4	4	4	4	4	4	4	4	4	4	4	4
Male	45 to 54 years	North America	5	2	2	1	4	4	4	4	4	4	5	2	4	4	3	4	4	3	4	4	4	2	4	4	4	4	4	4	4	5	3	3	4	1	1	1	1	1	1	5	3	1	1	2	1	1	2
Male	25 to 34 years	North America	4	4	4	4	4	4	4	4	4	4	4	4	4	4	4	4	4	4	4	4	4	4	4	4	4	4	4	4	4	1	1	1	1	1	1	1	1	1	1	1	1	1	1	1	1	1	1
Female	55 to 64 years	North America	2	2	3	3	2	3	3	2	2	3	2	2	3	2	3	3	3	2	2	2	3	2	2	2	3	3	2	3	3	3	3	2	2	3	2	2	3	3	2	3	3	2	3	2	2	2	3
Male	45 to 54 years	North America	2	1	3	2	3	3	2	1	2	2	1	2	2	2	1	1	2	1	3	3	3	2	2	2	3	1	2	2	3	3	4	2	3	2	2	3	4	3	3	4	3	3	3	4	4	3	4
Male	18 to 24 years	North America	1	5	1	2	1	4	2	5	5	1	5	1	5	2	2	5	5	5	2	3	2	5	5	2	3	2	1	2	5	4	5	4	3	4	1	3	5	5	4	5	4	5	3	3	5	5	5
Male	45 to 54 years	Europe	1	1	2	2	2	2	2	2	2	2	2	2	2	2	2	2	2	1	2	2	2	2	2	2	2	2	2	2	2	4	4	3	3	3	3	3	3	3	3	3	3	3	3	3	3	3	4
Female	45 to 54 years	North America	5	5	1	5	5	5	2	1	5	2	1	2	3	5	5	2	3	5	5	1	1	5	5	5	5	5	5	5	5	5	5	4	5	5	5	3	4	5	3	4	3	2	5	5	3	2	5
Male	45 to 54 years	North America	5	5	5	5	5	5	5	5	5	5	5	5	5	5	5	5	5	5	5	5	5	5	5	5	5	5	5	5	5	5	5	5	5	5	5	5	5	5	5	5	5	5	5	5	5	5	5
Male	45 to 54 years	North America	2	2	2	1	3	3	1	5	5	5	5	1	1	2	5	5	5	5	4	4	4	1	2	5	1	5	1	5	5	3	3	3	4	2	2	4	5	5	5	5	4	4	3	5	5	5	5
Male	55 to 64 years	Europe	1	1	5	5	2	2	5	2	5	5	5	5	2	1	5	5	5	5	5	5	5	5	5	5	5	5	5	5	5	4	4	5	5	3	3	5	3	5	5	5	5	3	4	5	5	5	5
Male	25 to 34 years	Africa	1	1	1	2	2	1	2	1	2	2	2	1	2	3	3	2	2	2	1	1	2	1	4	2	1	1	5	1	2	4	4	4	3	3	4	3	4	3	3	3	4	3	2	2	3	3	3
Male	18 to 24 years	Other (please specify)	2	2	2	2	2	2	2	2	2	2	2	2	2	2	2	2	2	2	2	2	2	2	2	2	2	2	2	2	2	3	3	3	3	3	3	3	3	3	3	3	3	3	3	3	3	3	3
Female	45 to 54 years	Other (please specify)	1	2	3	4	4	4	4	4	4	2	5	3	4	3	4	4	4	4	4	4	3	2	1	3	3	2	2	4	5	4	3	2	1	1	1	1	1	1	3	5	2	1	2	1	1	1	1
Male	25 to 34 years	North America	4	4	4	4	4	4	4	4	4	4	4	4	4	4	4	4	4	4	4	4	4	4	4	4	4	4	4	4	4	1	1	1	1	1	1	1	1	1	1	1	1	1	1	1	1	1	1
Female	45 to 54 years	North America	4	4	3	4	3	4	4	4	4	4	3	4	4	4	4	4	4	3	4	4	4	4	4	4	4	4	4	4	4	1	1	2	1	2	1	1	1	1	1	2	1	1	1	1	1	1	2
Female	55 to 64 years	North Africa	2	2	2	2	2	2	2	2	2	2	2	2	2	2	3	2	2	2	2	2	2	2	2	2	2	2	2	2	2	3	3	3	3	3	3	3	3	3	3	3	3	3	3	2	3	3	3
Male	35 to 44 years	North America	1	1	1	1	1	1	1	1	3	3	1	2	2	2	2	1	1	1	2	1	1	1	1	1	2	1	1	1	3	4	4	4	4	4	4	4	4	2	2	4	3	3	3	3	4	4	4
Male	35 to 44 years	North America	2	2	2	1	3	4	4	1	1	1	5	2	2	2	1	1	1	1	1	1	5	5	5	5	5	5	1	1	1	3	3	3	4	2	1	1	4	4	4	5	3	3	3	4	4	4	4
Male	45 to 54 years	North America	1	1	1	1	1	2	1	1	1	1	1	1	1	1	1	1	1	1	1	1	1	1	1	1	1	1	1	1	1	4	4	4	4	4	3	4	4	4	4	4	4	4	4	4	4	4	4
Male	25 to 34 years	Europe	1	2	1	5	1	2	2	1	5	1	1	1	1	5	1	1	5	5	1	1	1	5	1	1	1	5	5	5	1	4	3	4	5	4	3	3	4	5	4	4	4	4	5	4	4	5	5
Male	45 to 54 years	North America	5	5	1	1	5	5	5	5	5	1	1	1	2	1	5	5	5	5	2	5	1	3	3	1	1	5	1	2	2	5	5	4	4	5	5	5	5	5	4	4	4	3	4	5	5	5	5
Female	45 to 54 years	North America	1	1	1	1	4	1	1	1	1	1	4	2	2	2	1	2	2	5	3	1	1	1	5	1	1	5	1	1	1	4	4	4	4	1	4	4	4	4	4	1	3	3	3	4	3	3	5
Male	18 to 24 years	North America	2	2	2	2	2	2	2	2	2	2	2	2	2	2	2	2	2	2	2	2	2	2	2	2	2	2	2	2	2	3	3	3	3	3	3	3	3	3	3	3	3	3	3	3	3	3	3
Male	55 to 64 years	North America	5	5	5	5	3	3	5	5	2	1	5	5	1	5	5	5	5	5	5	5	5	5	5	5	5	5	5	5	5	5	5	5	5	2	2	5	5	3	4	5	5	4	5	5	5	5	5
Female	55 to 64 years	North America	1	1	4	2	4	4	4	5	4	4	5	5	4	2	4	2	2	4	4	4	4	2	2	2	2	2	2	5	4	4	4	1	3	1	1	1	5	1	1	5	5	1	3	1	3	3	1
Female	25 to 34 years	East Asia/Pacific	1	5	2	5	3	5	1	1	3	1	5	1	5	2	5	5	1	3	2	1	3	2	1	2	2	5	2	2	1	4	5	3	5	2	5	4	4	2	4	5	4	5	3	5	5	4	2
Female	55 to 64 years	North America	2	1	2	2	2	3	3	3	2	1	1	1	1	2	2	5	5	5	1	5	5	5	1	1	1	1	5	1	5	3	4	3	3	3	2	2	2	3	4	4	4	4	3	3	5	5	5
Female	45 to 54 years	Central Asia	5	5	5	5	5	1	1	1	1	1	2	1	5	1	2	5	2	1	1	5	2	5	1	5	2	1	5	1	1	5	5	5	5	5	4	4	4	4	4	3	4	5	4	3	5	3	4
Female	45 to 54 years	East Asia/Pacific	1	1	2	2	3	3	3	1	1	1	5	3	3	2	5	5	5	1	2	2	2	2	2	2	2	1	1	1	2	4	4	3	3	2	2	2	4	4	4	5	2	2	3	5	5	5	4
Male	45 to 54 years	Africa	4	4	4	4	4	4	4	4	4	4	4	4	4	4	4	4	4	4	4	4	4	4	3	3	4	4	4	4	4	1	1	1	1	1	1	1	1	1	1	1	1	1	1	1	1	1	1
Male	25 to 34 years	Europe	1	1	1	1	5	5	2	5	1	5	1	5	5	1	3	5	1	2	1	5	2	5	1	5	1	5	5	5	3	4	4	4	4	5	5	3	5	4	5	4	5	5	4	2	5	4	3
Male	18 to 24 years	North America	1	5	2	2	5	1	5	5	5	5	5	5	1	5	5	1	2	2	1	5	5	5	5	5	5	5	5	5	5	4	5	3	3	5	4	5	5	5	5	5	5	4	5	5	4	3	3
Male	25 to 34 years	North Africa	2	2	2	5	5	1	4	2	5	5	5	1	1	2	2	5	5	1	5	5	2	5	2	5	3	3	2	3	2	3	3	3	5	5	4	1	3	5	5	5	4	4	3	3	5	5	4
Female	25 to 34 years	North America	5	1	1	1	1	1	1	1	1	1	1	1	1	1	1	1	1	1	1	1	1	1	2	2	1	1	2	2	2	5	4	4	4	4	4	4	4	4	4	4	4	4	4	4	4	4	4
Male	65 or older	North America	2	2	3	3	4	4	4	4	4	3	2	3	3	3	2	2	3	1	2	2	2	3	3	2	3	2	3	3	1	3	3	2	2	1	1	1	1	1	2	3	2	2	2	3	3	2	4
Female	35 to 44 years	North America	2	1	2	2	2	2	2	5	4	1	5	2	4	2	1	2	1	1	3	3	3	2	3	3	2	1	1	1	3	3	4	3	3	3	3	3	5	1	4	5	3	1	3	4	3	4	4
Female	25 to 34 years	North America	1	1	1	1	1	1	1	1	1	1	1	1	1	1	1	1	1	1	1	1	1	2	2	2	2	2	2	2	2	4	4	4	4	4	4	4	4	4	4	4	4	4	4	4	4	4	4
Male	45 to 54 years	North America	2	2	1	1	3	2	1	5	5	5	5	5	5	5	5	5	5	5	5	5	5	1	5	5	5	5	1	1	1	3	3	4	4	2	3	4	5	5	5	5	5	5	5	5	5	5	5
Male	25 to 34 years	North Africa	1	2	5	1	2	3	2	2	1	2	2	1	2	1	2	1	2	2	1	1	2	1	2	1	1	1	1	1	1	4	3	5	4	3	2	3	3	4	3	3	4	3	4	3	4	3	3
Male	45 to 54 years	North America	5	5	4	4	4	4	2	5	1	1	5	5	4	2	1	1	1	1	4	4	4	2	2	3	3	2	3	1	3	5	5	1	1	1	1	3	5	4	4	5	5	1	3	4	4	4	4
Female	35 to 44 years	North America	3	2	2	2	3	2	2	1	2	1	5	1	3	2	1	1	1	1	1	1	1	1	1	1	1	1	3	1	1	2	3	3	3	2	3	3	4	3	4	5	4	2	3	4	4	4	4
Male	35 to 44 years	North America	1	1	1	1	2	3	2	2	2	2	2	2	2	2	2	2	2	2	1	1	1	1	1	1	1	1	1	1	1	4	4	4	4	3	2	3	3	3	3	3	3	3	3	3	3	3	3
Female	18 to 24 years	North America	1	2	3	3	3	3	3	1	1	1	1	1	3	1	3	1	1	2	1	1	1	1	1	1	1	1	2	1	1	4	3	2	2	2	2	2	4	4	4	4	4	2	4	2	4	4	3
Female	25 to 34 years	North America	2	2	4	3	4	4	4	5	3	3	5	3	4	3	1	5	1	5	3	3	3	4	4	4	4	3	4	3	4	3	3	1	2	1	1	1	5	2	2	5	2	1	2	4	5	4	5
Male	35 to 44 years	North America	5	5	5	5	5	2	2	2	2	1	5	5	2	2	1	2	2	2	1	1	1	1	1	1	1	1	2	5	5	5	5	5	5	5	3	3	3	3	4	5	5	3	3	4	3	3	3
Female	35 to 44 years	North America	2	1	5	1	3	3	3	2	3	2	5	5	2	3	4	3	5	5	5	5	5	5	5	5	5	1	5	5	5	3	4	5	4	2	2	2	3	2	3	5	5	3	2	1	2	5	5
Female	35 to 44 years	Europe	2	5	2	2	2	3	3	1	1	1	5	1	3	1	2	5	1	2	4	3	3	5	2	2	1	1	2	2	3	3	5	3	3	3	2	2	4	4	4	5	4	2	4	3	5	4	3
Male	35 to 44 years	North America	1	2	3	3	3	4	4	5	1	5	5	3	4	4	3	2	4	1	4	3	3	2	2	3	3	3	3	3	3	4	3	2	2	2	1	1	5	4	5	5	2	1	1	2	3	1	4
Female	18 to 24 years	North America	3	3	3	3	3	3	3	1	3	2	1	3	3	3	2	1	2	1	2	2	2	2	2	2	2	3	3	1	2	2	2	2	2	2	2	2	4	2	3	4	2	2	2	3	4	3	4
Male	35 to 44 years	Europe	5	5	1	5	5	1	5	1	1	5	5	1	2	2	1	2	1	5	5	1	5	1	1	2	1	2	2	5	1	5	5	4	5	5	4	5	4	4	5	5	4	3	3	4	3	4	5
Female	25 to 34 years	North America	3	3	3	2	3	4	4	5	2	2	5	3	4	2	1	1	1	1	2	1	5	1	2	1	1	2	3	1	1	2	2	2	3	2	1	1	5	3	3	5	2	1	3	4	4	4	4
Female	18 to 24 years	Europe	2	2	2	3	1	3	1	3	4	4	1	2	3	2	1	1	1	1	3	2	2	3	4	2	3	1	2	2	1	3	3	3	2	4	2	4	2	1	1	4	3	2	3	4	4	4	4
Female	18 to 24 years	North America	2	2	3	3	3	4	4	5	2	1	5	1	4	4	4	4	2	2	4	4	4	4	2	4	4	4	4	2	3	3	3	2	2	2	1	1	5	3	4	5	4	1	1	1	1	3	3
Female	25 to 34 years	Europe	5	5	2	1	2	4	4	5	1	5	5	5	5	5	1	5	5	5	1	1	1	1	5	5	5	5	5	5	5	5	5	3	4	3	1	1	5	4	5	5	5	5	5	4	5	5	5
Female	35 to 44 years	North America	5	5	5	5	5	5	5	5	5	5	5	5	5	5	5	5	5	5	5	5	5	5	5	5	5	5	5	5	5	5	5	5	5	5	5	5	5	5	5	5	5	5	5	5	5	5	5
Female	35 to 44 years	North America	2	3	3	1	4	4	4	5	3	1	5	5	5	1	2	3	4	4	4	3	3	3	2	3	2	2	3	3	3	3	2	2	4	1	1	1	5	2	4	5	5	5	4	3	2	1	1
Female	25 to 34 years	Europe	4	4	4	4	4	4	4	4	4	4	4	4	4	4	4	4	4	4	4	4	4	4	4	4	4	4	4	4	4	1	1	1	1	1	1	1	1	1	1	1	1	1	1	1	1	1	1
Female	18 to 24 years	North America	5	2	2	1	1	5	2	1	5	5	1	5	2	1	2	5	2	1	1	2	2	2	2	2	1	2	2	2	2	5	3	3	4	4	5	3	4	5	5	4	5	3	4	3	5	3	4
Male	18 to 24 years	Middle East	3	5	1	1	1	2	1	3	1	3	3	2	2	2	5	5	3	2	2	3	5	5	5	1	1	1	1	5	5	2	5	4	4	4	3	4	2	4	2	2	3	3	3	5	5	2	3
Female	18 to 24 years	North America	1	5	5	5	1	1	5	5	5	5	5	5	5	5	5	5	5	1	5	5	5	5	5	5	5	5	5	5	5	4	5	5	5	4	4	5	5	5	5	5	5	5	5	5	5	5	4
Female	25 to 34 years	North America	1	1	1	2	1	3	3	5	2	5	5	2	1	2	3	1	2	1	1	1	1	1	1	1	1	1	1	1	2	4	4	4	3	4	2	2	5	3	5	5	3	4	3	2	4	3	4
Female	35 to 44 years	East Asia/Pacific	3	2	2	3	1	2	3	2	4	3	1	5	1	2	2	5	2	3	5	2	3	5	3	1	3	2	2	2	3	2	3	3	2	4	3	2	3	1	2	4	5	4	3	3	5	3	2
Female	25 to 34 years	Europe	1	1	1	1	1	1	1	1	5	2	1	5	5	2	2	1	1	1	2	1	2	2	1	3	2	2	3	2	5	4	4	4	4	4	4	4	4	5	3	4	5	5	3	3	4	4	4
Female	25 to 34 years	South Asia	5	5	5	5	5	5	5	5	5	5	5	5	1	4	5	1	5	5	5	5	5	1	5	5	2	5	2	5	5	5	5	5	5	5	5	5	5	5	5	5	5	4	1	5	4	5	5
Female	25 to 34 years	North America	5	5	5	5	5	5	5	5	1	5	5	5	5	5	5	5	5	5	5	1	1	5	2	5	5	5	5	1	5	5	5	5	5	5	5	5	5	4	5	5	5	5	5	5	5	5	5
Female	18 to 24 years	Africa	2	2	2	2	2	2	2	2	2	2	2	2	2	2	2	2	2	2	2	2	2	2	2	2	2	2	2	2	2	3	3	3	3	3	3	3	3	3	3	3	3	3	3	3	3	3	3
Female	18 to 24 years	North America	1	2	1	2	1	2	2	2	2	1	2	3	1	2	1	1	1	1	1	1	3	1	1	1	2	2	2	2	2	4	3	4	3	4	3	3	3	3	4	3	2	4	3	4	4	4	4
Female	25 to 34 years	North America	5	5	5	1	5	5	5	5	5	1	5	5	5	1	1	1	5	1	1	1	2	1	5	1	5	1	1	2	1	5	5	5	4	5	5	5	5	5	4	5	5	5	4	4	4	5	4
Female	35 to 44 years	North America	1	1	1	1	5	5	1	1	2	2	2	2	2	2	2	2	1	1	2	2	2	3	3	3	2	2	2	2	2	4	4	4	4	5	5	4	4	3	3	3	3	3	3	3	3	4	4
Female	35 to 44 years	North America	5	1	1	2	5	1	2	5	2	1	5	1	1	2	5	1	1	2	5	2	1	5	1	2	5	5	2	1	5	5	4	4	3	5	4	3	5	3	4	5	4	4	3	5	4	4	3
Female	35 to 44 years	North America	1	1	1	1	1	1	1	1	1	1	1	1	1	1	1	1	1	1	1	1	1	1	1	1	1	1	1	1	1	4	4	4	4	4	4	4	4	4	4	4	4	4	4	4	4	4	4
Female	35 to 44 years	North America	1	2	2	2	2	2	2	2	2	2	2	2	2	2	2	2	2	1	1	1	1	2	2	1	2	2	2	2	2	4	3	3	3	3	3	3	3	3	3	3	3	3	3	3	3	3	4
Male	25 to 34 years	Australia	1	3	1	2	2	5	5	5	1	5	2	2	2	2	2	2	2	2	2	2	2	2	3	3	1	3	2	1	2	4	2	4	3	3	5	5	5	4	5	3	3	3	3	3	3	3	3
Female	18 to 24 years	South Asia	1	1	3	3	3	4	4	5	5	5	5	5	2	3	1	1	1	1	2	1	3	1	1	1	1	1	1	5	5	4	4	2	2	2	1	1	5	5	5	5	5	3	2	4	4	4	4
Female	35 to 44 years	East Asia/Pacific	1	1	1	1	1	1	1	1	1	1	1	1	1	1	1	1	1	1	1	1	1	1	1	1	1	1	1	1	1	4	4	4	4	4	4	4	4	4	4	4	4	4	4	4	4	4	4
Female	18 to 24 years	North America	5	1	4	4	4	4	2	1	1	1	1	2	3	3	2	1	4	3	4	3	3	3	3	3	3	2	3	3	4	5	4	1	1	1	1	3	4	4	4	4	3	2	2	3	4	1	2
Male	45 to 54 years	North America	5	1	2	2	2	2	3	1	1	1	5	1	1	1	5	5	3	3	3	2	2	2	2	2	3	2	2	1	1	5	4	3	3	3	3	2	4	4	4	5	4	4	4	5	5	2	2
Female	45 to 54 years	North America	2	2	3	3	2	4	2	5	2	1	5	3	4	2	5	5	5	5	3	3	3	1	2	2	2	2	2	2	1	3	3	2	2	3	1	3	5	3	4	5	2	1	3	5	5	5	5
Male	55 to 64 years	North America	5	5	1	5	5	2	2	5	2	1	5	5	2	3	1	5	5	5	1	1	1	5	5	5	5	2	5	5	5	5	5	4	5	5	3	3	5	3	4	5	5	3	2	4	5	5	5
Female	35 to 44 years	North America	1	5	3	3	4	4	2	5	3	5	5	1	4	2	1	2	3	2	4	4	4	3	2	4	3	5	4	1	4	4	5	2	2	1	1	3	5	2	5	5	4	1	3	4	3	2	3
Female	18 to 24 years	North America	5	5	5	5	5	2	5	5	5	5	5	5	5	1	5	5	1	1	1	5	5	5	5	5	5	4	5	5	5	5	5	5	5	5	3	5	5	5	5	5	5	5	4	5	5	4	4
Female	65 or older	East Asia/Pacific	1	1	1	1	1	2	2	1	2	2	2	2	1	1	1	1	2	5	1	2	1	1	2	2	1	1	1	1	1	4	4	4	4	4	3	3	4	3	3	3	3	4	4	4	4	3	5
Female	45 to 54 years	North America	1	1	2	2	1	2	2	5	1	5	5	1	1	5	1	1	1	5	1	1	1	1	1	1	1	5	1	5	5	4	4	3	3	4	3	3	5	4	5	5	4	4	5	4	4	4	5
Female	25 to 34 years	North America	2	2	1	3	3	1	3	1	3	5	3	4	1	1	1	2	4	5	5	4	5	3	1	2	1	3	5	3	1	3	3	4	2	2	4	2	4	2	5	2	1	4	4	4	3	1	5
Female	45 to 54 years	Africa	2	2	2	2	2	2	2	2	2	2	2	2	2	2	2	2	2	2	2	2	2	2	2	2	2	2	2	2	2	3	3	3	3	3	3	3	3	3	3	3	3	3	3	3	3	3	3
Female	25 to 34 years	North America	1	1	1	1	1	1	1	1	1	1	1	1	1	1	1	1	1	1	1	1	1	1	1	1	1	1	1	1	1	4	4	4	4	4	4	4	4	4	4	4	4	4	4	4	4	4	4
Female	45 to 54 years	North America	1	2	2	1	2	2	2	1	5	5	1	1	2	2	1	1	1	2	3	2	1	1	1	1	1	2	4	3	3	4	3	3	4	3	3	3	4	5	5	4	4	3	3	4	4	4	3
Female	65 or older	North America	5	5	5	5	1	1	4	5	1	1	5	5	5	1	1	2	3	1	1	1	1	2	2	2	2	2	2	2	3	5	5	5	5	4	4	1	5	4	4	5	5	5	4	4	3	2	4
Female	45 to 54 years	North America	5	5	1	5	3	1	5	5	5	5	5	1	5	5	5	5	5	5	5	5	5	5	5	5	5	5	5	5	5	5	5	4	5	2	4	5	5	5	5	5	4	5	5	5	5	5	5
Male	45 to 54 years	North America	4	4	4	4	4	4	4	1	4	4	1	4	4	4	4	4	4	4	4	4	4	4	4	4	4	4	4	4	4	1	1	1	1	1	1	1	4	1	1	4	1	1	1	1	1	1	1
Female	45 to 54 years	North America	2	2	2	2	2	2	2	5	3	1	5	3	3	3	4	2	2	1	2	2	3	1	2	1	3	3	2	2	1	3	3	3	3	3	3	3	5	2	4	5	2	2	2	1	3	3	4
Male	55 to 64 years	North America	4	4	4	4	4	4	4	4	4	4	4	4	4	4	4	4	4	4	4	4	4	4	4	4	4	4	4	4	4	1	1	1	1	1	1	1	1	1	1	1	1	1	1	1	1	1	1
Female	18 to 24 years	North America	4	1	3	4	2	4	3	2	4	1	2	4	5	2	2	2	5	2	2	5	1	4	3	2	5	4	2	5	5	1	4	2	1	3	1	2	3	1	4	3	1	5	3	3	3	5	3
Male	35 to 44 years	North America	5	1	1	1	1	1	1	1	1	1	1	1	1	1	1	1	1	1	1	1	1	1	1	1	1	1	1	1	1	5	4	4	4	4	4	4	4	4	4	4	4	4	4	4	4	4	4
Male	25 to 34 years	North America	2	2	3	1	3	4	4	5	2	5	5	2	4	4	5	5	5	5	5	5	5	5	5	5	5	1	5	5	5	3	3	2	4	2	1	1	5	3	5	5	3	1	1	5	5	5	5
Male	25 to 34 years	North America	2	2	3	3	4	4	4	5	2	2	5	3	4	3	5	5	1	1	3	1	5	5	5	1	2	2	2	5	5	3	3	2	2	1	1	1	5	3	3	5	2	1	2	5	5	4	4
Male	25 to 34 years	North America	5	1	1	5	1	1	1	1	5	1	1	1	1	1	1	1	1	1	2	1	1	1	1	1	1	1	1	1	1	5	4	4	5	4	4	4	4	5	4	4	4	4	4	4	4	4	4
Male	18 to 24 years	North America	5	5	1	1	5	5	1	1	1	5	1	5	1	1	5	1	1	2	1	1	2	1	1	1	1	1	1	1	1	5	5	4	4	5	5	4	4	4	5	4	5	4	4	5	4	4	3
Male	18 to 24 years	Africa	5	5	5	5	5	2	5	5	1	2	5	1	5	1	5	5	5	5	5	5	5	5	5	5	5	5	5	5	5	5	5	5	5	5	3	5	5	4	3	5	4	5	4	5	5	5	5
Male	25 to 34 years	Europe	2	2	1	3	3	2	2	1	2	1	5	1	5	2	2	5	1	5	2	2	2	3	1	1	2	5	3	3	1	3	3	4	2	2	3	3	4	3	4	5	4	5	3	3	5	4	5
Male	18 to 24 years	Western Europe	3	1	1	1	2	2	3	1	2	3	1	1	3	1	1	4	2	1	2	1	3	1	2	3	3	3	2	2	1	2	4	4	4	3	3	2	4	3	2	4	4	2	4	4	1	3	4
Female	18 to 24 years	North America	4	4	4	4	4	4	4	5	3	3	5	2	4	2	5	5	4	1	4	1	1	1	4	2	2	1	4	1	4	1	1	1	1	1	1	1	5	2	2	5	3	1	3	5	5	1	4
Female	35 to 44 years	Africa	1	5	1	2	5	3	3	5	5	5	5	5	1	5	5	2	1	2	5	1	3	1	1	3	3	5	2	5	5	4	5	4	3	5	2	2	5	5	5	5	5	4	5	5	3	4	3
Male	65 or older	North America	5	5	5	1	2	3	1	5	2	1	5	5	1	5	5	5	5	5	5	5	5	5	5	5	5	5	5	5	5	5	5	5	4	3	2	4	5	3	4	5	5	4	5	5	5	5	5
Male	45 to 54 years	North America	4	4	4	4	4	4	4	4	4	4	4	4	4	4	4	4	4	4	4	4	4	4	4	4	4	4	4	4	1	1	1	1	1	1	1	1	1	1	1	1	1	1	1	1	1	1	1
Female	45 to 54 years	North America	1	1	1	1	1	1	1	1	1	1	1	1	1	1	1	1	1	1	1	1	1	1	2	1	1	1	1	2	1	4	4	4	4	4	4	4	4	4	4	4	4	4	4	4	4	4	4
Male	65 or older	North America	1	1	3	3	3	3	2	1	1	2	1	2	3	2	1	1	2	5	1	1	1	2	2	2	2	2	2	1	2	4	4	2	2	2	2	3	4	4	3	4	3	2	3	4	4	3	5
Female	45 to 54 years	North America	5	5	5	5	3	3	2	5	2	1	5	2	2	3	2	2	3	1	3	3	3	3	3	3	3	3	2	3	3	5	5	5	5	2	2	3	5	3	4	5	3	3	2	3	3	2	4
Female	18 to 24 years	North America	1	3	5	4	1	2	2	5	1	5	5	2	3	5	5	1	1	2	3	2	1	1	5	3	2	3	2	1	1	4	2	5	1	4	3	3	5	4	5	5	3	2	5	5	4	4	3
Female	55 to 64 years	Other (please specify)	2	2	2	3	3	3	3	5	1	2	5	1	5	3	3	3	1	3	1	1	1	1	1	1	1	2	1	1	1	3	3	3	2	2	2	2	5	4	3	5	4	5	2	2	2	4	2
Female	45 to 54 years	North America	1	1	3	4	4	4	4	1	2	4	1	4	4	4	3	1	1	2	1	2	2	3	1	2	3	4	4	2	1	4	4	2	1	1	1	1	4	3	1	4	1	1	1	2	4	4	3
Female	25 to 34 years	North America	3	1	3	3	2	3	2	1	1	2	5	1	3	3	2	1	2	1	3	2	2	1	2	3	3	2	2	1	3	2	4	2	2	3	2	3	4	4	3	5	4	2	2	3	4	3	4
Male	65 or older	North America	2	2	2	1	3	2	3	1	1	2	2	2	3	3	2	2	2	1	2	2	2	1	2	1	2	3	2	2	1	3	3	3	4	2	3	2	4	4	3	3	3	2	2	3	3	3	4
Female	35 to 44 years	North America	1	1	3	1	3	4	4	5	5	1	5	3	1	1	5	5	1	5	2	2	1	1	1	1	1	1	1	1	1	4	4	2	4	2	1	1	5	5	4	5	2	4	4	5	5	4	5
Female	35 to 44 years	North America	2	2	2	2	2	2	2	5	1	5	5	1	3	5	1	5	5	5	5	5	5	5	5	5	5	5	5	5	5	3	3	3	3	3	3	3	5	4	5	5	4	2	5	4	5	5	5
Male	45 to 54 years	East Asia/Pacific	5	5	5	5	5	5	5	5	1	1	1	5	5	1	1	5	5	5	5	1	2	2	5	5	1	5	5	5	1	5	5	5	5	5	5	5	5	4	4	4	5	5	4	4	5	5	5
Male	35 to 44 years	North America	5	5	5	5	1	1	1	5	5	5	1	5	5	5	1	1	5	1	5	5	5	5	5	1	5	5	5	5	5	5	5	5	5	4	4	4	5	5	5	4	5	5	5	4	4	5	4
Female	25 to 34 years	Africa	1	1	3	1	1	3	2	2	5	5	5	1	2	3	2	2	4	3	3	2	5	1	5	1	2	3	1	2	1	4	4	2	4	4	2	3	3	5	5	5	4	3	2	3	3	1	2
Female	25 to 34 years	South Asia	1	1	5	5	5	5	5	5	5	5	5	5	5	5	5	5	5	5	5	1	1	5	5	5	1	1	1	5	5	4	4	5	5	5	5	5	5	5	5	5	5	5	5	5	5	5	5
Female	55 to 64 years	North America	1	1	1	1	1	3	3	5	1	5	5	1	1	1	1	1	1	1	3	3	3	3	3	3	3	1	3	1	1	4	4	4	4	4	2	2	5	4	5	5	4	4	4	4	4	4	4
Female	55 to 64 years	East Asia/Pacific	4	4	4	4	4	4	4	4	4	4	5	4	4	4	4	4	4	4	4	4	4	4	4	4	4	4	4	4	4	1	1	1	1	1	1	1	1	1	1	5	1	1	1	1	1	1	1
Female	35 to 44 years	North America	1	1	1	1	2	3	2	5	5	2	5	5	1	5	5	1	5	5	1	1	5	1	5	1	1	1	5	1	5	4	4	4	4	3	2	3	5	5	3	5	5	4	5	5	4	5	5
Female	18 to 24 years	North America	1	1	3	3	3	3	2	1	2	3	1	1	3	2	2	1	3	1	4	1	2	2	1	1	1	2	4	1	1	4	4	2	2	2	2	3	4	3	2	4	4	2	3	3	4	2	4
Female	25 to 34 years	South Asia	3	5	5	5	4	2	4	5	2	5	5	5	2	2	5	5	4	5	5	5	5	5	5	5	5	5	5	5	5	2	5	5	5	1	3	1	5	3	5	5	5	3	3	5	5	1	5
Male	55 to 64 years	North America	5	5	5	5	5	5	5	5	1	5	5	5	1	5	1	5	5	5	1	1	1	5	5	5	5	5	5	5	5	5	5	5	5	5	5	5	5	4	5	5	5	4	5	4	5	5	5
Female	25 to 34 years	North America	2	2	2	2	2	2	2	2	2	2	2	2	2	2	2	2	2	2	2	2	2	2	2	2	2	2	2	2	2	3	3	3	3	3	3	3	3	3	3	3	3	3	3	3	3	3	3
Female	25 to 34 years	North America	1	5	2	3	4	4	4	1	3	2	1	2	1	1	5	2	2	5	1	1	1	1	5	2	2	1	1	1	4	4	5	3	2	1	1	1	4	2	3	4	3	4	4	5	3	3	5
Female	18 to 24 years	North America	3	2	4	4	4	4	3	1	2	2	5	2	3	3	3	2	2	5	2	2	2	2	1	2	1	2	1	5	1	2	3	1	1	1	1	2	4	3	3	5	3	2	2	2	3	3	5
Female	25 to 34 years	North America	5	1	1	1	1	2	2	5	1	2	5	2	2	2	2	3	3	3	2	3	3	3	3	3	3	2	3	3	2	5	4	4	4	4	3	3	5	4	3	5	3	3	3	3	2	2	2
Female	65 or older	North America	3	3	3	5	2	3	3	5	1	5	5	5	5	1	2	2	1	1	5	5	5	5	5	5	5	1	1	5	5	2	2	2	5	3	2	2	5	4	5	5	5	5	4	3	3	4	4
Female	45 to 54 years	North America	5	5	5	5	1	3	3	5	5	5	5	5	5	5	5	5	1	2	2	5	5	5	5	5	5	5	5	5	5	5	5	5	5	4	2	2	5	5	5	5	5	5	5	5	5	4	3
Female	25 to 34 years	North America	2	3	1	2	3	1	3	2	5	2	3	2	2	3	1	1	2	3	3	2	3	1	2	2	3	3	1	3	1	3	2	4	3	2	4	2	3	5	3	2	3	3	2	4	4	3	2
Male	18 to 24 years	Other (please specify)	3	3	2	3	3	3	3	3	3	3	3	3	3	2	3	3	3	3	3	3	3	3	3	3	3	3	3	3	3	2	2	3	2	2	2	2	2	2	2	2	2	2	3	2	2	2	2
Female	25 to 34 years	North America	2	3	3	2	3	4	4	5	5	5	5	5	3	5	5	5	5	5	5	5	5	5	5	5	5	1	5	5	5	3	2	2	3	2	1	1	5	5	5	5	5	2	5	5	5	5	5
Male	18 to 24 years	North America	5	5	1	5	3	3	5	1	2	2	5	1	5	3	1	1	3	5	3	3	3	1	2	2	2	2	2	1	2	5	5	4	5	2	2	5	4	3	3	5	4	5	2	4	4	2	5
Male	18 to 24 years	North America	3	4	3	3	3	3	3	3	3	3	3	3	3	3	3	3	2	3	2	1	3	3	2	3	3	3	3	3	3	2	1	2	2	2	2	2	2	2	2	2	2	2	2	2	2	3	2
Female	35 to 44 years	North America	5	5	2	1	2	2	5	5	5	5	5	5	1	5	5	5	5	5	5	5	5	1	5	5	5	5	5	5	5	5	5	3	4	3	3	5	5	5	5	5	5	4	5	5	5	5	5
Male	35 to 44 years	North America	5	5	5	5	5	5	5	5	5	5	5	5	5	5	5	5	5	5	5	5	5	5	5	5	5	5	5	5	5	5	5	5	5	5	5	5	5	5	5	5	5	5	5	5	5	5	5
Female	45 to 54 years	Europe	3	3	4	3	4	4	2	2	2	1	1	4	3	1	1	5	5	5	1	2	1	2	2	3	3	2	1	4	4	2	2	1	2	1	1	3	3	3	4	4	1	2	4	4	5	5	5
Female	35 to 44 years	North America	3	3	3	3	3	3	3	1	3	3	1	3	3	3	3	3	2	2	2	2	2	1	1	1	1	3	2	1	1	2	2	2	2	2	2	2	4	2	2	4	2	2	2	2	2	3	3
Female	18 to 24 years	North America	4	4	4	4	4	4	4	4	4	4	4	4	4	4	4	4	4	4	4	4	4	4	4	4	4	4	4	4	4	1	1	1	1	1	1	1	1	1	1	1	1	1	1	1	1	1	1
Female	18 to 24 years	Other (please specify)	3	5	4	3	5	3	4	5	2	3	5	5	4	3	3	2	5	2	2	2	2	2	5	1	1	3	1	1	1	2	5	1	2	5	2	1	5	3	2	5	5	1	2	2	3	5	3
Female	18 to 24 years	North America	5	2	3	4	4	4	3	2	4	4	1	4	4	3	4	2	1	1	3	4	4	3	4	4	2	3	4	4	4	5	3	2	1	1	1	2	3	1	1	4	1	1	2	1	3	4	4
Male	45 to 54 years	North America	1	5	5	1	2	4	4	1	1	2	5	2	1	1	2	2	1	1	1	2	2	1	1	1	1	1	1	1	5	4	5	5	4	3	1	1	4	4	3	5	3	4	4	3	3	4	4
Female	35 to 44 years	North America	4	4	4	3	4	4	4	4	2	4	4	3	3	3	2	4	2	1	1	1	4	4	4	4	2	4	5	5	5	1	1	1	2	1	1	1	1	3	1	1	2	2	2	3	1	3	4
Female	25 to 34 years	North America	5	5	2	2	3	4	2	5	2	1	5	2	3	3	2	1	5	1	2	2	2	1	5	5	5	2	1	5	5	5	5	3	3	2	1	3	5	3	4	5	3	2	2	3	4	5	4
Male	45 to 54 years	North America	1	1	2	3	3	4	2	5	2	2	5	3	2	2	5	1	2	1	1	2	2	1	2	2	2	2	1	5	1	4	4	3	2	2	1	3	5	3	3	5	2	3	3	5	4	3	4
Male	55 to 64 years	North America	5	5	5	1	3	3	5	1	1	2	5	5	2	1	1	2	4	3	2	2	2	1	2	2	1	1	2	5	2	5	5	5	4	2	2	5	4	4	3	5	5	3	4	4	3	1	2
Male	55 to 64 years	Other (please specify)	5	5	5	5	5	5	5	5	5	5	5	5	5	5	5	5	5	5	5	5	5	5	5	5	5	5	5	5	5	5	5	5	5	5	5	5	5	5	5	5	5	5	5	5	5	5	5
Female	45 to 54 years	Other (please specify)	5	5	5	5	5	5	5	5	5	5	5	5	5	5	5	5	5	5	5	5	5	5	5	5	5	5	5	5	5	5	5	5	5	5	5	5	5	5	5	5	5	5	5	5	5	5	5
Male	45 to 54 years	Europe	1	2	3	2	4	4	3	1	2	2	1	2	2	3	2	2	4	2	2	2	2	2	2	2	2	2	2	2	2	4	3	2	3	1	1	2	4	3	3	4	3	3	2	3	3	1	3
Female	45 to 54 years	South Asia	2	2	3	3	4	3	3	1	2	2	2	2	4	2	2	3	2	5	2	4	4	3	4	3	3	3	4	2	2	3	3	2	2	1	2	2	4	3	3	3	3	1	3	3	2	3	5
Female	65 or older	North America	4	4	4	4	4	4	4	2	2	4	1	4	4	4	4	4	2	2	4	4	3	1	3	3	3	1	1	1	1	1	1	1	1	1	1	1	3	3	1	4	1	1	1	1	1	3	3
Female	25 to 34 years	North America	2	2	2	2	2	2	2	2	2	2	5	2	2	1	2	2	1	1	2	1	1	1	1	1	1	2	2	1	5	3	3	3	3	3	3	3	3	3	3	5	3	3	4	3	3	4	4
Female	35 to 44 years	Other (please specify)	5	5	2	2	4	4	4	5	3	1	5	3	4	1	5	5	5	5	5	5	5	5	2	3	4	5	1	1	5	5	5	3	3	1	1	1	5	2	4	5	2	1	4	5	5	5	5
Female	45 to 54 years	Middle East	2	1	1	1	2	2	2	2	2	2	2	2	2	2	2	2	1	2	2	2	2	2	2	2	2	2	2	2	2	3	4	4	4	3	3	3	3	3	3	3	3	3	3	3	3	4	3
Male	35 to 44 years	North America	1	1	4	3	3	4	3	5	4	1	5	2	4	2	1	2	2	1	4	4	4	2	3	4	4	4	4	4	2	4	4	1	2	2	1	2	5	1	4	5	3	1	3	4	3	3	4
Male	35 to 44 years	North America	5	5	5	1	5	2	3	5	5	5	2	1	5	2	5	1	1	1	5	2	2	2	2	2	3	3	3	3	3	5	5	5	4	5	3	2	5	5	5	3	4	5	3	5	4	4	4
Male	45 to 54 years	North America	5	5	5	5	1	3	2	5	2	2	5	5	5	5	5	1	5	5	5	5	5	1	1	1	1	4	5	5	5	5	5	5	5	4	2	3	5	3	3	5	5	5	5	5	4	5	5
Female	25 to 34 years	North America	5	5	3	2	3	4	1	5	2	1	5	1	3	1	1	2	2	5	1	1	1	5	5	1	5	5	5	5	5	5	5	2	3	2	1	4	5	3	4	5	4	2	4	4	3	3	5
Male	25 to 34 years	North America	1	5	1	1	1	3	2	2	2	3	2	2	1	1	1	1	2	2	2	2	2	2	4	3	3	3	3	2	1	4	5	4	4	4	2	3	3	3	2	3	3	4	4	4	4	3	3
Female	18 to 24 years	North America	5	5	5	3	4	4	5	1	1	1	5	1	1	5	2	1	3	1	2	3	3	3	2	2	2	1	1	1	3	5	5	5	2	1	1	5	4	4	4	5	4	4	5	3	4	2	4
Male	25 to 34 years	South Asia	5	1	5	1	1	5	5	5	5	5	1	1	1	5	5	5	1	5	1	5	5	1	1	1	2	1	5	5	1	5	4	5	4	4	5	5	5	5	5	4	4	4	5	5	5	4	5
Female	25 to 34 years	North America	3	3	3	3	2	2	2	2	3	3	3	1	2	1	2	2	2	2	2	1	3	3	3	3	2	2	2	2	2	2	2	2	2	3	3	3	3	2	2	2	4	3	4	3	3	3	3
Female	18 to 24 years	North America	4	4	4	4	4	4	4	4	4	4	4	4	4	4	4	4	4	4	4	4	4	4	4	4	4	4	4	4	4	1	1	1	1	1	1	1	1	1	1	1	1	1	1	1	1	1	1
Female	45 to 54 years	North America	5	5	5	5	5	1	1	5	1	1	5	5	1	1	5	5	1	5	1	5	5	5	1	5	5	5	1	5	5	5	5	5	5	5	4	4	5	4	4	5	5	4	4	5	5	4	5
Female	25 to 34 years	North America	1	1	1	2	1	1	5	5	5	2	5	1	2	5	1	2	1	2	2	2	2	1	1	1	1	1	1	1	1	4	4	4	3	4	4	5	5	5	3	5	4	3	5	4	3	4	3
Male	25 to 34 years	North America	1	1	1	2	3	3	3	1	3	1	1	2	2	3	3	3	3	3	3	3	4	3	3	3	3	3	3	2	3	4	4	4	3	2	2	2	4	2	4	4	3	3	2	2	2	2	2
Male	25 to 34 years	North America	5	5	1	5	1	1	5	5	5	5	5	1	5	5	1	2	5	5	5	5	5	5	5	5	5	5	5	5	5	5	5	4	5	4	4	5	5	5	5	5	4	5	5	4	3	5	5
Male	65 or older	North America	1	1	1	1	1	1	1	1	1	1	1	1	1	2	2	2	1	2	1	1	1	2	2	2	1	1	1	2	2	4	4	4	4	4	4	4	4	4	4	4	4	4	3	3	3	4	3
Female	18 to 24 years	North America	2	2	3	3	4	4	4	1	2	4	2	2	4	4	2	4	4	1	3	3	3	2	2	2	3	2	1	2	3	3	3	2	2	1	1	1	4	3	1	3	3	1	1	3	1	1	4
Male	45 to 54 years	North America	5	5	5	5	5	5	5	1	1	5	1	5	5	5	5	5	1	5	5	5	5	5	5	5	5	5	5	5	5	5	5	5	5	5	5	5	4	4	5	4	5	5	5	5	5	4	5
Male	45 to 54 years	North America	1	1	2	1	2	3	2	1	3	5	5	2	3	1	1	1	1	5	1	1	1	5	5	1	2	5	1	1	1	4	4	3	4	3	2	3	4	2	5	5	3	2	4	4	4	4	5
Female	25 to 34 years	Africa	5	5	5	2	2	1	2	1	2	2	1	1	1	1	2	5	3	5	3	5	3	5	4	5	2	2	2	2	1	5	5	5	3	3	4	3	4	3	3	4	4	4	4	3	5	2	5
Female	65 or older	North America	5	5	1	1	3	3	2	5	3	3	1	3	4	3	1	1	2	1	5	1	1	2	5	1	2	2	2	2	5	5	5	4	4	2	2	3	5	2	2	4	2	1	2	4	4	3	4
Female	25 to 34 years	North America	3	2	3	2	2	4	3	1	2	2	5	3	4	3	2	2	2	1	3	3	3	2	2	3	3	2	2	2	2	2	3	2	3	3	1	2	4	3	3	5	2	1	2	3	3	3	4
Female	55 to 64 years	North America	1	1	1	5	2	3	4	5	5	5	5	1	1	1	2	2	1	5	5	5	5	5	5	5	5	5	5	5	5	4	4	4	5	3	2	1	5	5	5	5	4	4	4	3	3	4	5
Female	25 to 34 years	North America	2	2	2	2	2	2	2	2	2	2	2	2	2	2	2	2	2	2	2	2	2	2	2	2	2	2	2	2	2	3	3	3	3	3	3	3	3	3	3	3	3	3	3	3	3	3	3
Female	18 to 24 years	North America	5	5	3	3	4	3	4	1	4	2	5	2	4	2	3	1	2	5	4	4	4	2	2	2	2	1	1	2	2	5	5	2	2	1	2	1	4	1	3	5	3	1	3	2	4	3	5
Male	25 to 34 years	North America	1	1	1	1	3	3	1	1	2	3	2	2	4	3	2	1	1	1	1	1	1	1	2	1	1	2	1	2	1	4	4	4	4	2	2	4	4	3	2	3	3	1	2	3	4	4	4
Male	45 to 54 years	Central Asia	5	5	2	2	4	4	3	5	1	2	5	5	3	2	1	2	2	2	4	4	3	1	2	2	2	1	1	2	2	5	5	3	3	1	1	2	5	4	3	5	5	2	3	4	3	3	3
Male	45 to 54 years	Western Europe	2	1	1	2	3	2	1	1	1	5	2	1	1	5	5	1	1	1	5	1	1	1	5	1	2	5	1	5	1	3	4	4	3	2	3	4	4	4	5	3	4	4	5	5	4	4	4
Female	65 or older	North America	2	1	3	3	4	4	4	5	4	1	1	1	4	1	1	5	4	1	1	2	1	2	1	3	1	5	1	1	4	3	4	2	2	1	1	1	5	1	4	4	4	1	4	4	5	1	4
Female	45 to 54 years	North America	1	2	4	1	3	4	1	1	1	5	5	1	2	1	5	5	5	2	5	5	5	5	5	5	5	2	5	5	5	4	3	1	4	2	1	4	4	4	5	5	4	3	4	5	5	5	3
Female	45 to 54 years	Other (please specify)	1	1	5	1	1	2	1	5	5	5	5	5	1	5	5	5	1	5	5	5	5	5	5	5	5	5	5	5	5	4	4	5	4	4	3	4	5	5	5	5	5	4	5	5	5	4	5
Female	55 to 64 years	Middle East	1	1	1	1	2	3	3	2	1	1	5	1	1	1	1	1	1	5	1	1	1	1	1	1	1	2	2	1	2	4	4	4	4	3	2	2	3	4	4	5	4	4	4	4	4	4	5
Female	18 to 24 years	North America	4	3	3	4	4	4	4	5	2	1	5	1	3	3	3	3	3	4	3	1	1	2	5	3	1	3	3	3	2	1	2	2	1	1	1	1	5	3	4	5	4	2	2	2	2	2	1
Female	35 to 44 years	North America	5	5	1	1	2	3	2	1	1	1	5	5	1	1	1	1	4	5	1	2	2	1	1	2	2	2	2	1	1	5	5	4	4	3	2	3	4	4	4	5	5	4	4	4	4	1	5
Male	55 to 64 years	North America	5	5	5	5	2	2	5	5	3	1	5	5	2	1	5	5	1	5	3	3	3	1	1	2	2	5	1	5	3	5	5	5	5	3	3	5	5	2	4	5	5	3	4	5	5	4	5
Female	18 to 24 years	North America	1	2	2	2	2	3	3	5	3	2	2	2	2	1	3	5	2	5	2	1	1	5	5	1	2	1	1	5	5	4	3	3	3	3	2	2	5	2	3	3	3	3	4	2	5	3	5
Male	18 to 24 years	North America	1	1	4	2	4	4	4	5	5	5	5	5	3	5	3	3	3	4	5	4	5	5	1	1	4	5	4	4	5	4	4	1	3	1	1	1	5	5	5	5	5	2	5	2	2	2	1
Female	45 to 54 years	North America	4	3	4	4	4	4	4	2	1	2	2	2	3	3	3	3	4	4	3	3	4	3	3	4	4	4	4	3	4	1	2	1	1	1	1	1	3	4	3	3	3	2	2	2	2	1	1
Female	35 to 44 years	North America	1	2	3	4	4	4	4	5	4	5	5	2	4	2	1	2	3	2	4	4	4	3	3	3	3	2	3	2	4	4	3	2	1	1	1	1	5	1	5	5	3	1	3	4	3	2	3
Female	25 to 34 years	North America	5	5	3	3	3	4	4	5	1	1	5	1	3	1	1	1	1	1	1	5	5	5	1	1	1	1	5	1	5	5	5	2	2	2	1	1	5	4	4	5	4	2	4	4	4	4	4
Male	45 to 54 years	Africa	1	2	2	2	2	1	5	1	2	1	2	3	2	2	2	2	2	2	3	1	2	1	2	2	1	1	2	2	1	4	3	3	3	3	4	5	4	3	4	3	2	3	3	3	3	3	3
Male	18 to 24 years	North America	1	1	2	2	2	3	3	2	1	1	5	1	1	2	2	2	3	2	1	1	1	1	1	1	1	2	1	2	1	4	4	3	3	3	2	2	3	4	4	5	4	4	3	3	3	2	3
Male	25 to 34 years	North America	1	1	1	2	1	3	4	1	4	1	5	1	5	1	1	1	1	1	1	1	1	1	1	1	1	1	1	5	1	4	4	4	3	4	2	1	4	1	4	5	4	5	4	4	4	4	4
Female	55 to 64 years	North America	1	5	1	5	2	2	2	5	5	5	5	5	4	1	5	5	5	5	5	5	5	1	5	5	5	5	5	5	5	4	5	4	5	3	3	3	5	5	5	5	5	1	4	5	5	5	5
Male	25 to 34 years	Middle East	1	1	2	2	1	1	4	1	3	2	2	2	3	3	3	5	1	2	1	1	2	2	5	2	1	1	4	1	1	4	4	3	3	4	4	1	4	2	3	3	3	2	2	2	5	4	3
Male	45 to 54 years	North America	1	1	1	1	1	1	1	1	2	1	1	1	1	1	1	2	1	2	1	1	1	1	1	1	1	1	1	1	5	4	4	4	4	4	4	4	4	3	4	4	4	4	4	4	3	4	3
Male	55 to 64 years	North America	2	2	2	1	2	3	3	2	2	2	1	1	2	2	2	2	3	1	2	3	3	2	2	2	2	3	2	2	2	3	3	3	4	3	2	2	3	3	3	4	4	3	3	3	3	2	4
Female	45 to 54 years	North America	5	5	5	5	5	5	5	5	5	1	5	1	5	5	5	4	4	5	5	5	5	5	5	5	5	5	5	5	1	5	5	5	5	5	5	5	5	5	4	5	4	5	5	5	1	1	5
Female	35 to 44 years	North America	5	5	5	5	1	1	5	5	5	5	5	5	5	5	5	5	5	5	5	5	5	5	5	5	5	5	5	5	5	5	5	5	5	4	4	5	5	5	5	5	5	5	5	5	5	5	5
Female	45 to 54 years	North America	1	2	3	2	2	2	1	1	1	1	5	5	1	5	1	2	1	2	2	3	3	1	1	5	1	2	1	1	2	4	3	2	3	3	3	4	4	4	4	5	5	4	5	4	3	4	3
Female	18 to 24 years	North America	3	2	1	5	3	4	4	5	2	5	5	5	5	1	1	1	1	1	1	1	1	1	1	5	2	1	1	5	5	2	3	4	5	2	1	1	5	3	5	5	5	5	4	4	4	4	4
Male	35 to 44 years	North America	2	2	2	2	2	2	2	2	2	2	2	1	2	1	2	2	2	2	1	2	2	2	1	1	1	1	2	2	2	3	3	3	3	3	3	3	3	3	3	3	4	3	4	3	3	3	3
Male	65 or older	North America	5	5	1	1	3	3	2	5	4	3	5	1	3	1	5	1	5	5	2	1	1	1	1	1	1	2	1	5	5	5	5	4	4	2	2	3	5	1	2	5	4	2	4	5	4	5	5
Male	25 to 34 years	North America	1	1	1	1	3	3	1	1	1	1	1	3	2	2	1	2	1	1	1	1	5	5	5	1	5	5	5	1	1	4	4	4	4	2	2	4	4	4	4	4	2	3	3	4	3	4	4
Female	18 to 24 years	North America	1	1	2	1	2	1	2	2	1	2	2	2	5	1	1	1	1	2	5	2	2	1	2	2	1	1	5	2	1	4	4	3	4	3	4	3	3	4	3	3	3	5	4	4	4	4	3
Male	55 to 64 years	North America	5	5	2	2	4	4	5	5	5	5	5	1	2	3	1	5	5	1	5	5	5	5	5	5	5	1	3	5	5	5	5	3	3	1	1	5	5	5	5	5	4	3	2	4	5	5	4
Male	35 to 44 years	North Africa	1	5	5	5	5	1	5	5	1	5	1	5	1	1	5	1	5	5	5	1	1	5	1	1	1	5	1	5	5	4	5	5	5	5	4	5	5	4	5	4	5	4	4	5	4	5	5
Female	45 to 54 years	North America	5	5	5	3	1	2	4	5	5	5	5	5	4	3	3	2	4	1	2	1	1	5	5	2	2	1	1	5	1	5	5	5	2	4	3	1	5	5	5	5	5	1	2	2	3	1	4
Female	55 to 64 years	North America	3	2	4	2	2	4	3	5	2	3	5	3	4	2	5	5	5	2	5	1	1	5	5	5	5	5	5	5	5	2	3	1	3	3	1	2	5	3	2	5	2	1	3	5	5	5	3
Female	18 to 24 years	North America	5	5	5	5	5	5	5	5	5	5	5	5	5	5	5	5	5	5	5	5	5	5	5	5	5	5	5	5	5	5	5	5	5	5	5	5	5	5	5	5	5	5	5	5	5	5	5
Male	45 to 54 years	North America	1	1	4	4	4	4	4	5	3	3	1	3	3	2	1	1	3	5	3	3	3	1	1	2	1	3	2	2	3	4	4	1	1	1	1	1	5	2	2	4	2	2	3	4	4	2	5
Female	35 to 44 years	North America	5	5	5	5	5	5	5	5	5	5	5	5	5	5	5	5	5	5	5	5	5	5	5	5	5	5	5	5	5	5	5	5	5	5	5	5	5	5	5	5	5	5	5	5	5	5	5
Male	45 to 54 years	North America	1	1	1	3	2	3	4	2	3	1	5	2	4	2	1	2	3	2	4	2	2	1	1	1	1	1	3	2	2	4	4	4	2	3	2	1	3	2	4	5	3	1	3	4	3	2	3
Male	35 to 44 years	Europe	1	1	2	1	4	4	5	5	4	1	5	3	4	4	1	1	5	5	5	5	5	5	5	5	5	1	5	5	5	4	4	3	4	1	1	5	5	1	4	5	2	1	1	4	4	5	5
Female	65 or older	North America	3	3	2	2	3	4	2	3	2	3	5	2	3	4	1	2	2	1	4	1	3	1	1	5	1	5	3	1	1	2	2	3	3	2	1	3	2	3	2	5	3	2	1	4	3	3	4
Male	25 to 34 years	North America	1	2	3	2	1	5	5	2	5	3	5	5	5	5	5	5	2	1	5	5	5	1	5	5	5	2	5	1	5	4	3	2	3	4	5	5	3	5	2	5	5	5	5	5	5	3	4
Male	25 to 34 years	North America	2	2	2	3	2	5	5	1	5	2	5	1	5	1	5	5	1	5	5	5	5	5	5	5	1	1	5	5	5	3	3	3	2	3	5	5	4	5	3	5	4	5	4	5	5	4	5
Female	45 to 54 years	East Asia/Pacific	5	5	2	2	2	3	2	5	2	5	5	1	2	2	1	5	5	5	5	5	5	5	5	5	5	5	5	5	5	5	5	3	3	3	2	3	5	3	5	5	4	3	3	4	5	5	5
Male	35 to 44 years	North America	2	3	2	1	2	2	1	2	2	2	3	3	2	5	1	2	1	3	5	5	3	2	3	1	2	5	3	3	5	3	2	3	4	3	3	4	3	3	3	2	2	3	5	4	3	4	2
Male	18 to 24 years	North America	1	5	5	1	5	2	1	1	5	2	5	1	3	5	1	1	4	1	2	5	1	2	3	5	1	1	3	4	1	4	5	5	4	5	3	4	4	5	3	5	4	2	5	4	4	1	4
Female	45 to 54 years	North America	1	2	2	2	3	3	3	2	2	2	2	3	3	3	1	1	2	1	2	2	2	1	1	2	2	2	2	1	1	4	3	3	3	2	2	2	3	3	3	3	2	2	2	4	4	3	4
Female	55 to 64 years	East Asia/Pacific	5	5	1	5	5	1	1	5	5	5	5	1	5	5	5	5	2	5	5	5	1	5	5	1	5	5	1	5	5	5	5	4	5	5	4	4	5	5	5	5	4	5	5	5	5	3	5
Male	45 to 54 years	Other (please specify)	3	2	2	2	2	3	2	3	2	2	3	3	3	3	3	3	3	3	3	2	2	2	3	3	2	2	2	2	3	2	3	3	3	3	2	3	2	3	3	2	2	2	2	2	2	2	2
Male	18 to 24 years	Emirati	5	5	5	5	5	5	5	5	5	5	5	5	5	5	5	5	5	5	5	5	5	5	5	5	5	5	5	5	5	5	5	5	5	5	5	5	5	5	5	5	5	5	5	5	5	5	5
Male	55 to 64 years	North America	5	1	5	2	5	1	1	5	5	5	5	1	3	5	5	1	2	5	2	2	3	5	5	5	2	1	5	2	2	5	4	5	3	5	4	4	5	5	5	5	4	2	5	5	4	3	5
Female	45 to 54 years	North America	2	1	1	5	3	3	5	5	5	5	5	5	1	5	5	5	5	5	5	5	5	5	5	5	5	5	5	5	5	3	4	4	5	2	2	5	5	5	5	5	5	4	5	5	5	5	5
Male	18 to 24 years	Emirati	5	5	5	5	5	5	5	5	5	5	5	5	5	5	5	5	5	5	5	5	5	5	5	5	5	5	5	5	5	5	5	5	5	5	5	5	5	5	5	5	5	5	5	5	5	5	5
Female	45 to 54 years	North America	1	1	1	1	3	4	4	1	1	1	5	1	1	2	2	1	5	5	1	5	5	5	5	5	5	1	1	1	5	4	4	4	4	2	1	1	4	4	4	5	4	4	3	3	4	5	5
Female	18 to 24 years	North America	2	2	2	5	1	1	2	2	2	1	5	5	2	2	2	2	1	1	5	3	2	1	2	2	4	2	2	2	2	3	3	3	5	4	4	3	3	3	4	5	5	3	3	3	3	4	4
Male	45 to 54 years	North America	5	1	2	1	3	3	2	1	2	2	5	2	4	1	5	5	5	5	2	5	5	5	5	1	5	1	1	1	5	5	4	3	4	2	2	3	4	3	3	5	3	1	4	5	5	5	5
Female	35 to 44 years	North America	2	2	2	2	2	2	2	2	2	1	5	5	1	5	5	5	5	5	5	5	5	5	1	5	2	5	5	5	5	3	3	3	3	3	3	3	3	3	4	5	5	4	5	5	5	5	5
Female	55 to 64 years	North America	2	3	4	4	1	4	3	1	4	1	1	4	4	4	4	4	4	1	4	4	4	3	3	3	4	4	4	4	4	3	2	1	1	4	1	2	4	1	4	4	1	1	1	1	1	1	4
Male	45 to 54 years	North America	2	3	1	1	4	4	1	3	4	4	1	2	4	4	4	1	1	5	4	4	4	4	4	5	5	5	1	1	4	3	2	4	4	1	1	4	2	1	1	4	3	1	1	1	4	4	5
Female	25 to 34 years	Europe	2	5	2	3	2	3	4	2	2	4	2	2	4	2	4	4	4	2	4	3	3	2	2	2	1	1	3	2	2	3	5	3	2	3	2	1	3	3	1	3	3	1	3	1	1	1	3
Female	18 to 24 years	Europe	1	1	1	1	2	3	2	5	1	5	5	5	3	2	1	1	1	1	1	1	1	1	1	1	1	2	2	2	2	4	4	4	4	3	2	3	5	4	5	5	5	2	3	4	4	4	4
Male	25 to 34 years	North America	5	5	5	5	5	1	1	1	1	5	1	5	1	1	5	1	5	1	5	1	1	5	1	1	5	5	1	1	5	5	5	5	5	5	4	4	4	4	5	4	5	4	4	5	4	5	4
Female	45 to 54 years	North America	5	5	5	5	5	5	5	5	5	5	5	1	5	5	5	5	5	5	5	5	5	1	3	1	5	1	1	1	5	5	5	5	5	5	5	5	5	5	5	5	4	5	5	5	5	5	5
Male	25 to 34 years	North America	1	1	2	2	3	4	2	3	1	5	1	5	1	2	1	1	1	3	1	1	4	1	1	3	1	5	1	2	2	4	4	3	3	2	1	3	2	4	5	4	5	4	3	4	4	4	2
Male	18 to 24 years	North America	1	1	1	2	3	4	2	5	3	2	5	1	4	5	1	1	1	5	3	2	2	3	2	5	2	5	2	5	1	4	4	4	3	2	1	3	5	2	3	5	4	1	5	4	4	4	5
Male	35 to 44 years	North America	5	5	2	1	5	2	5	5	5	5	5	1	2	1	5	5	5	5	5	5	5	5	5	5	5	5	5	5	5	5	5	3	4	5	3	5	5	5	5	5	4	3	4	5	5	5	5
Male	25 to 34 years	Other (please specify)	3	3	1	2	4	3	3	5	2	5	5	5	4	2	5	5	5	2	5	5	5	3	5	5	1	5	1	3	4	2	2	4	3	1	2	2	5	3	5	5	5	1	3	5	5	5	3
Male	25 to 34 years	North America	5	5	5	5	5	1	5	1	1	5	1	5	1	5	5	1	1	1	5	2	1	1	5	1	1	2	1	5	1	5	5	5	5	5	4	5	4	4	5	4	5	4	5	5	4	4	4
Male	25 to 34 years	North America	5	5	5	5	5	5	1	5	5	1	5	5	5	5	5	1	5	5	5	5	1	5	5	5	1	5	5	5	5	5	5	5	5	5	5	4	5	5	4	5	5	5	5	5	4	5	5
Male	35 to 44 years	North America	1	1	3	3	2	3	1	2	2	2	1	2	2	2	2	2	2	2	2	2	2	2	2	2	2	2	2	2	2	4	4	2	2	3	2	4	3	3	3	4	3	3	3	3	3	3	3
Male	25 to 34 years	North America	2	1	4	1	1	3	5	1	1	3	4	5	5	2	5	3	5	1	3	5	3	1	2	2	1	5	2	1	5	3	4	1	4	4	2	5	4	4	2	1	5	5	3	5	2	5	4
Female	25 to 34 years	North America	5	5	5	5	5	5	5	5	5	5	5	5	5	5	5	5	5	5	5	5	5	5	5	5	5	5	5	5	5	5	5	5	5	5	5	5	5	5	5	5	5	5	5	5	5	5	5
Male	25 to 34 years	North America	1	5	1	1	2	1	4	3	2	5	2	5	4	1	5	2	5	4	5	1	3	1	5	2	4	5	1	2	5	4	5	4	4	3	4	1	2	3	5	3	5	1	4	5	3	5	1
Male	25 to 34 years	Other (please specify)	3	3	3	3	4	4	4	2	4	4	4	4	4	4	3	3	3	2	4	4	3	2	4	3	3	3	4	4	4	2	2	2	2	1	1	1	3	1	1	1	1	1	1	2	2	2	3
Male	18 to 24 years	Africa	1	1	1	2	2	2	1	5	1	1	1	2	1	1	2	1	5	1	2	2	2	5	2	1	3	2	2	1	2	4	4	4	3	3	3	4	5	4	4	4	3	4	4	3	4	5	4
Male	18 to 24 years	Middle East	2	5	4	1	4	5	2	5	5	2	4	5	5	5	5	5	5	1	1	1	5	5	5	1	5	5	5	1	2	3	5	1	4	1	5	3	5	5	3	1	5	5	5	5	5	5	4
Female	35 to 44 years	Europe	1	2	3	3	4	4	1	5	1	3	2	2	5	2	4	5	2	2	2	2	2	2	1	1	1	5	2	4	2	4	3	2	2	1	1	4	5	4	2	3	3	5	3	1	5	3	3
Male	35 to 44 years	North America	2	2	2	2	1	4	2	1	3	1	5	3	3	1	1	4	4	2	4	2	1	2	2	2	2	2	2	1	1	3	3	3	3	4	1	3	4	2	4	5	2	2	4	4	1	1	3
Male	25 to 34 years	North America	5	5	5	5	5	5	1	1	1	1	5	5	1	5	5	5	5	5	5	5	5	5	5	5	5	5	5	5	5	5	5	5	5	5	5	4	4	4	4	5	5	4	5	5	5	5	5
Male	25 to 34 years	North America	5	5	5	5	5	5	5	5	5	5	5	5	5	5	5	5	5	5	5	5	5	5	5	5	5	5	5	5	5	5	5	5	5	5	5	5	5	5	5	5	5	5	5	5	5	5	5
Female	25 to 34 years	Middle East	1	5	5	3	1	2	4	1	2	4	5	2	2	2	4	5	5	5	4	5	2	4	5	2	4	5	3	5	1	4	5	5	2	4	3	1	4	3	1	5	3	3	3	1	5	5	5
Female	35 to 44 years	North Africa	3	2	2	2	3	2	2	3	3	2	3	1	2	2	2	2	2	3	3	2	3	2	3	1	5	3	3	4	1	2	3	3	3	2	3	3	2	2	3	2	4	3	3	3	3	3	2
Male	35 to 44 years	North America	1	2	1	1	2	1	2	2	2	1	2	2	2	3	2	1	2	1	2	2	1	2	2	1	2	1	2	1	2	4	3	4	4	3	4	3	3	3	4	3	3	3	2	3	4	3	4
Male	35 to 44 years	Emirati	5	1	5	5	5	1	5	5	5	5	5	5	5	5	5	5	5	5	5	5	5	5	5	5	2	5	5	5	5	5	4	5	5	5	4	5	5	5	5	5	5	5	5	5	5	5	5
Male	55 to 64 years	North America	1	1	1	2	1	2	2	5	2	1	5	2	2	1	5	5	5	1	5	5	5	5	5	5	5	1	5	5	5	4	4	4	3	4	3	3	5	3	4	5	3	3	4	5	5	5	4
Male	45 to 54 years	North America	2	2	2	1	2	1	2	2	1	2	1	2	1	2	2	2	2	2	1	1	1	1	2	2	2	1	2	2	1	3	3	3	4	3	4	3	3	4	3	4	3	4	3	3	3	3	3
Male	65 or older	North America	5	5	5	5	3	3	5	5	5	5	5	5	5	5	5	5	5	5	4	4	4	5	5	5	5	5	5	5	5	5	5	5	5	2	2	5	5	5	5	5	5	5	5	5	5	5	5
Male	35 to 44 years	Central Asia	2	2	3	3	4	4	2	2	2	2	5	1	1	2	2	2	1	1	1	2	2	1	2	2	2	2	1	2	1	3	3	2	2	1	1	3	3	3	3	5	4	4	3	3	3	4	4
Male	65 or older	Middle East	4	4	4	4	4	4	4	4	4	4	4	4	4	4	4	4	4	4	4	4	4	4	4	4	4	4	4	2	4	1	1	1	1	1	1	1	1	1	1	1	1	1	1	1	1	1	1
Female	45 to 54 years	South Asia	4	4	2	4	4	4	4	5	2	5	5	4	4	4	4	4	4	2	4	4	4	4	4	4	4	4	4	4	4	1	1	3	1	1	1	1	5	3	5	5	1	1	1	1	1	1	3
Female	65 or older	North America	3	1	4	4	1	4	3	1	4	4	3	4	4	4	1	1	2	3	1	1	3	3	3	3	3	2	3	2	5	2	4	1	1	4	1	2	4	1	1	2	1	1	1	4	4	3	2
Female	45 to 54 years	North America	3	2	4	4	4	4	4	1	3	1	1	5	4	3	2	2	4	2	4	3	4	4	4	4	3	2	3	1	3	2	3	1	1	1	1	1	4	2	4	4	5	1	2	3	3	1	3
Female	55 to 64 years	Europe	5	5	2	1	1	4	1	5	1	1	5	5	1	1	5	5	1	5	5	1	1	5	5	5	5	5	4	5	1	5	5	3	4	4	1	4	5	4	4	5	5	4	4	5	5	4	5
Female	65 or older	North America	3	4	4	4	5	4	2	3	4	4	4	4	4	4	4	4	4	2	3	5	5	5	5	5	5	2	5	1	5	2	1	1	1	5	1	3	2	1	1	1	1	1	1	1	1	1	3
Female	55 to 64 years	North America	1	5	2	1	3	4	2	5	1	2	1	1	2	1	5	5	1	1	3	3	3	2	1	2	2	5	5	1	2	4	5	3	4	2	1	3	5	4	3	4	4	3	4	5	5	4	4
Female	65 or older	North America	5	5	5	5	5	5	5	5	5	5	5	5	5	5	5	5	5	5	5	5	1	5	5	5	5	5	5	5	5	5	5	5	5	5	5	5	5	5	5	5	5	5	5	5	5	5	5
Female	55 to 64 years	North America	5	5	5	5	2	3	5	5	5	5	5	1	5	1	5	1	5	5	5	5	5	5	5	5	5	5	5	5	5	5	5	5	5	3	2	5	5	5	5	5	4	5	4	5	4	5	5
Female	45 to 54 years	North America	5	1	1	5	1	2	5	5	5	5	5	1	1	5	5	1	4	2	4	4	4	5	3	4	4	5	5	5	4	5	4	4	5	4	3	5	5	5	5	5	4	4	5	5	4	1	3
Female	55 to 64 years	North America	3	2	3	2	3	3	2	5	1	1	5	2	2	3	3	2	2	1	1	1	1	1	1	1	1	2	3	1	2	2	3	2	3	2	2	3	5	4	4	5	3	3	2	2	3	3	4
Female	45 to 54 years	North America	3	2	1	5	1	3	2	5	1	1	5	1	1	1	1	1	1	1	1	1	1	5	5	5	5	5	5	5	5	2	3	4	5	4	2	3	5	4	4	5	4	4	4	4	4	4	4
Female	65 or older	North America	1	1	1	1	3	4	3	5	1	1	5	5	3	2	3	3	3	1	3	3	3	3	3	1	3	2	2	5	5	4	4	4	4	2	1	2	5	4	4	5	5	2	3	2	2	2	4
Female	55 to 64 years	North America	2	2	2	3	3	3	3	4	3	3	5	3	3	3	3	3	2	1	3	3	3	2	2	3	3	2	3	3	3	3	3	3	2	2	2	2	1	2	2	5	2	2	2	2	2	3	4
Female	45 to 54 years	Other (please specify)	5	5	1	5	1	1	1	5	5	1	5	5	1	5	5	5	5	5	1	5	5	5	5	5	1	5	1	5	5	5	5	4	5	4	4	4	5	5	4	5	5	4	5	5	5	5	5
Female	45 to 54 years	Africa	2	2	2	4	4	4	4	3	4	5	5	3	4	1	4	1	4	4	5	5	5	5	4	4	4	1	4	5	4	3	3	3	1	1	1	1	2	1	5	5	2	1	4	1	4	1	1
Female	65 or older	North America	2	2	3	2	3	3	3	2	3	2	1	2	4	2	2	1	2	1	3	3	3	2	1	1	2	2	3	2	2	3	3	2	3	2	2	2	3	2	3	4	3	1	3	3	4	3	4
Female	45 to 54 years	North America	5	5	3	3	4	4	3	5	5	5	5	2	5	2	2	3	2	2	2	3	3	3	2	3	2	2	2	2	2	5	5	2	2	1	1	2	5	5	5	5	3	5	3	3	2	3	3
Female	65 or older	Europe	5	5	5	5	3	2	5	5	2	1	5	5	2	1	1	1	4	2	1	1	5	5	1	1	1	1	5	1	5	5	5	5	5	2	3	5	5	3	4	5	5	3	4	4	4	1	3
Female	45 to 54 years	Other (please specify)	5	5	5	5	5	5	5	5	5	5	5	5	5	5	5	4	5	1	1	5	5	1	5	5	5	5	5	5	5	5	5	5	5	5	5	5	5	5	5	5	5	5	5	5	1	5	4
Female	55 to 64 years	North America	5	5	5	1	1	3	5	5	5	5	5	5	4	5	1	5	5	5	2	1	5	1	5	5	5	5	5	5	5	5	5	5	4	4	2	5	5	5	5	5	5	1	5	4	5	5	5
Female	45 to 54 years	Western Europe	2	2	2	2	3	3	3	1	2	2	1	1	2	1	1	2	2	1	2	2	2	1	1	2	2	2	1	5	1	3	3	3	3	2	2	2	4	3	3	4	4	3	4	4	3	3	4
Female	55 to 64 years	Other (please specify)	2	1	1	1	3	2	1	5	1	1	2	1	2	2	5	5	1	1	2	2	2	1	5	5	5	1	5	5	1	3	4	4	4	2	3	4	5	4	4	3	4	3	3	5	5	4	4
Female	45 to 54 years	South Asia	4	3	2	4	2	1	4	3	5	4	4	2	4	1	4	4	1	4	3	1	4	5	4	5	4	2	3	4	5	1	2	3	1	3	4	1	2	5	1	1	3	1	4	1	1	4	1
Female	45 to 54 years	North America	5	5	1	5	2	3	3	2	3	1	1	5	2	2	3	2	4	2	4	4	3	2	3	3	4	1	2	2	3	5	5	4	5	3	2	2	3	2	4	4	5	3	3	2	3	1	3
Male	18 to 24 years	Emirati	5	5	5	5	5	5	5	5	5	5	5	5	5	5	5	5	5	5	5	5	5	5	5	5	5	5	5	5	5	5	5	5	5	5	5	5	5	5	5	5	5	5	5	5	5	5	5
Female	45 to 54 years	Middle East	3	3	3	4	4	4	4	1	4	1	1	4	4	2	3	3	3	1	4	3	3	3	1	4	3	4	4	4	4	2	2	2	1	1	1	1	4	1	4	4	1	1	3	2	2	2	4
Female	45 to 54 years	North America	5	5	5	5	5	1	5	5	1	5	5	5	1	5	5	5	5	1	1	5	5	5	5	5	5	1	1	5	5	5	5	5	5	5	4	5	5	4	5	5	5	4	5	5	5	5	4
Female	45 to 54 years	North America	5	5	4	4	4	4	5	5	4	3	5	4	4	4	3	4	4	2	4	4	4	4	4	4	4	4	4	4	4	5	5	1	1	1	1	5	5	1	2	5	1	1	1	2	1	1	3
Female	45 to 54 years	North America	5	5	5	5	5	1	1	5	5	5	5	5	5	5	5	5	5	5	5	5	5	5	5	5	5	5	5	5	5	5	5	5	5	5	4	4	5	5	5	5	5	5	5	5	5	5	5
Female	45 to 54 years	North America	5	5	1	1	3	2	2	5	5	5	5	5	5	5	1	5	1	5	5	5	5	5	5	5	5	5	5	1	5	5	5	4	4	2	3	3	5	5	5	5	5	5	5	4	5	4	5
Female	18 to 24 years	Europe	1	2	2	2	2	1	2	2	2	2	2	2	2	2	2	2	1	2	2	1	2	1	2	1	2	2	1	2	2	4	3	3	3	3	4	3	3	3	3	3	3	3	3	3	3	4	3
Female	55 to 64 years	Western Europe	1	2	2	2	2	2	2	2	1	2	2	2	2	2	3	3	4	2	2	3	2	2	4	2	3	2	3	2	2	4	3	3	3	3	3	3	3	4	3	3	3	3	3	2	2	1	3
Female	45 to 54 years	North America	1	1	1	1	1	1	1	1	1	1	1	1	1	1	1	1	1	1	1	1	1	1	1	1	1	2	2	2	1	4	4	4	4	4	4	4	4	4	4	4	4	4	4	4	4	4	4
Female	35 to 44 years	North Africa	5	1	1	1	1	1	1	1	1	1	5	1	1	1	1	2	2	2	2	2	2	1	2	2	2	2	2	2	2	5	4	4	4	4	4	4	4	4	4	5	4	4	4	4	3	3	3
Female	45 to 54 years	North America	1	1	1	2	3	4	4	3	3	3	1	2	4	1	1	2	4	1	2	2	2	2	1	2	2	2	1	2	2	4	4	4	3	2	1	1	2	2	2	4	3	1	4	4	3	1	4
Male	18 to 24 years	North America	5	2	3	3	1	1	2	3	5	1	5	3	3	2	2	3	2	2	1	2	1	1	1	1	5	5	3	4	2	5	3	2	2	4	4	3	2	5	4	5	2	2	3	3	2	3	3
Female	45 to 54 years	Middle East	1	1	1	2	1	1	2	1	2	2	2	2	1	1	1	2	2	2	3	3	3	2	2	5	5	4	3	3	2	4	4	4	3	4	4	3	4	3	3	3	3	4	4	4	3	3	3
Female	35 to 44 years	East Asia/Pacific	5	5	5	5	5	5	5	1	5	5	5	5	5	2	5	2	4	2	5	5	2	2	2	2	5	5	5	5	5	5	5	5	5	5	5	5	4	5	5	5	5	5	3	5	3	1	3
Female	55 to 64 years	Europe	1	2	3	5	4	4	4	1	4	4	5	4	4	4	1	4	1	5	2	3	4	2	2	5	2	2	1	2	3	4	3	2	5	1	1	1	4	1	1	5	1	1	1	4	1	4	5
Female	45 to 54 years	North America	1	1	3	3	4	4	2	5	1	1	5	2	4	4	2	5	1	5	2	2	2	1	1	1	1	1	5	5	5	4	4	2	2	1	1	3	5	4	4	5	3	1	1	3	5	4	5
Female	45 to 54 years	North America	2	2	3	3	3	3	2	1	1	2	5	1	4	3	3	3	3	2	2	2	3	3	3	3	3	2	3	2	2	3	3	2	2	2	2	3	4	4	3	5	4	1	2	2	2	2	3
Male	45 to 54 years	Europe	2	2	2	2	3	3	3	1	2	2	2	2	2	2	2	2	2	2	3	2	2	2	2	2	2	2	2	2	2	3	3	3	3	2	2	2	4	3	3	3	3	3	3	3	3	3	3
Female	45 to 54 years	North America	2	2	3	2	4	4	4	1	2	3	5	1	2	2	1	2	2	2	2	3	2	2	2	1	1	1	2	2	1	3	3	2	3	1	1	1	4	3	2	5	4	3	3	4	3	3	3
Male	18 to 24 years	North America	1	1	2	5	2	1	1	5	1	2	5	5	1	2	1	2	5	1	1	5	2	1	5	2	2	1	2	5	1	4	4	3	5	3	4	4	5	4	3	5	5	4	3	4	3	5	4
Male	25 to 34 years	North America	2	2	2	2	2	2	2	2	2	2	2	2	2	2	2	2	2	2	2	2	2	2	2	2	2	2	2	2	2	3	3	3	3	3	3	3	3	3	3	3	3	3	3	3	3	3	3
Male	55 to 64 years	North America	5	5	5	5	5	5	5	5	5	5	5	5	5	5	5	5	5	5	5	5	5	5	5	5	5	5	5	5	5	5	5	5	5	5	5	5	5	5	5	5	5	5	5	5	5	5	5
Male	45 to 54 years	North America	5	5	5	1	3	4	4	5	4	1	5	2	4	1	2	4	1	2	2	3	2	2	2	3	3	2	2	3	1	5	5	5	4	2	1	1	5	1	4	5	3	1	4	3	1	4	3
Female	45 to 54 years	Western Europe	1	1	2	3	1	3	3	3	4	4	1	3	4	3	3	1	4	2	3	1	2	2	5	2	2	3	1	1	5	4	4	3	2	4	2	2	2	1	1	4	2	1	2	2	4	1	3
Male	45 to 54 years	North America	2	2	1	1	1	2	1	5	1	1	5	1	1	5	5	1	5	1	1	1	1	1	1	1	2	1	1	1	1	3	3	4	4	4	3	4	5	4	4	5	4	4	5	5	4	5	4
Female	55 to 64 years	North America	3	3	3	3	3	3	3	3	3	3	3	3	3	3	3	3	3	3	3	3	3	3	3	3	3	3	3	3	3	2	2	2	2	2	2	2	2	2	2	2	2	2	2	2	2	2	2
Male	55 to 64 years	North America	4	4	4	4	4	4	1	1	4	4	1	1	4	4	1	3	3	5	4	4	4	4	1	2	2	2	1	2	4	1	1	1	1	1	1	4	4	1	1	4	4	1	1	4	2	2	5
Female	45 to 54 years	North America	2	2	4	2	3	4	4	2	3	2	2	4	4	4	2	2	2	4	1	1	1	1	1	1	1	1	1	1	1	3	3	1	3	2	1	1	3	2	3	3	1	1	1	3	3	3	1
Female	45 to 54 years	North America	1	1	3	3	3	4	4	5	1	5	5	1	3	3	2	2	2	2	2	2	2	1	1	1	1	2	1	1	1	4	4	2	2	2	1	1	5	4	5	5	4	2	2	3	3	3	3
Female	65 or older	North America	5	5	2	5	5	1	5	5	3	5	5	1	3	3	1	1	1	5	3	3	3	2	3	3	3	1	2	1	1	5	5	3	5	5	4	5	5	2	5	5	4	2	2	4	4	4	5
Male	25 to 34 years	South Asia	3	1	1	3	3	3	2	5	3	2	2	2	2	2	1	2	4	1	3	3	3	2	3	2	3	2	3	2	1	2	4	4	2	2	2	3	5	2	3	3	3	3	3	4	3	1	4
Female	45 to 54 years	North America	1	1	1	5	3	3	5	5	2	5	5	1	5	1	5	5	1	5	5	5	5	5	5	5	5	2	5	5	5	4	4	4	5	2	2	5	5	3	5	5	4	5	4	5	5	4	5
Female	45 to 54 years	North America	1	1	1	1	1	3	3	1	2	2	1	1	2	2	2	3	1	2	3	2	2	1	1	1	1	2	2	1	1	4	4	4	4	4	2	2	4	3	3	4	4	3	3	3	2	4	3
Male	25 to 34 years	North America	5	1	5	1	1	5	1	5	1	1	1	1	1	1	1	5	1	5	1	1	1	5	1	1	1	5	1	1	1	5	4	5	4	4	5	4	5	4	4	4	4	4	4	4	5	4	5
Male	65 or older	North America	1	1	1	2	1	1	1	1	1	1	1	1	1	1	1	1	1	1	1	1	1	1	1	1	1	1	1	1	1	4	4	4	3	4	4	4	4	4	4	4	4	4	4	4	4	4	4
Male	45 to 54 years	North America	5	2	2	1	4	4	4	4	4	4	5	2	4	4	3	4	4	3	4	4	4	2	4	4	4	4	4	4	4	5	3	3	4	1	1	1	1	1	1	5	3	1	1	2	1	1	2
Male	25 to 34 years	North America	4	4	4	4	4	4	4	4	4	4	4	4	4	4	4	4	4	4	4	4	4	4	4	4	4	4	4	4	4	1	1	1	1	1	1	1	1	1	1	1	1	1	1	1	1	1	1
Female	55 to 64 years	North America	2	2	3	3	2	3	3	2	2	3	2	2	3	2	3	3	3	2	2	2	3	2	2	2	3	3	2	3	3	3	3	2	2	3	2	2	3	3	2	3	3	2	3	2	2	2	3
Male	45 to 54 years	North America	2	1	3	2	3	3	2	1	2	2	1	2	2	2	1	1	2	1	3	3	3	2	2	2	3	1	2	2	3	3	4	2	3	2	2	3	4	3	3	4	3	3	3	4	4	3	4
Male	18 to 24 years	North America	1	5	1	2	1	4	2	5	5	1	5	1	5	2	2	5	5	5	2	3	2	5	5	2	3	2	1	2	5	4	5	4	3	4	1	3	5	5	4	5	4	5	3	3	5	5	5
Male	45 to 54 years	Europe	1	1	2	2	2	2	2	2	2	2	2	2	2	2	2	2	2	1	2	2	2	2	2	2	2	2	2	2	2	4	4	3	3	3	3	3	3	3	3	3	3	3	3	3	3	3	4
Female	45 to 54 years	North America	5	5	1	5	5	5	2	1	5	2	1	2	3	5	5	2	3	5	5	1	1	5	5	5	5	5	5	5	5	5	5	4	5	5	5	3	4	5	3	4	3	2	5	5	3	2	5
Male	45 to 54 years	North America	5	5	5	5	5	5	5	5	5	5	5	5	5	5	5	5	5	5	5	5	5	5	5	5	5	5	5	5	5	5	5	5	5	5	5	5	5	5	5	5	5	5	5	5	5	5	5
Male	45 to 54 years	North America	2	2	2	1	3	3	1	5	5	5	5	1	1	2	5	5	5	5	4	4	4	1	2	5	1	5	1	5	5	3	3	3	4	2	2	4	5	5	5	5	4	4	3	5	5	5	5
Male	55 to 64 years	Europe	1	1	5	5	2	2	5	2	5	5	5	5	2	1	5	5	5	5	5	5	5	5	5	5	5	5	5	5	5	4	4	5	5	3	3	5	3	5	5	5	5	3	4	5	5	5	5
Male	25 to 34 years	Africa	1	1	1	2	2	1	2	1	2	2	2	1	2	3	3	2	2	2	1	1	2	1	4	2	1	1	5	1	2	4	4	4	3	3	4	3	4	3	3	3	4	3	2	2	3	3	3
Male	18 to 24 years	Other (please specify)	2	2	2	2	2	2	2	2	2	2	2	2	2	2	2	2	2	2	2	2	2	2	2	2	2	2	2	2	2	3	3	3	3	3	3	3	3	3	3	3	3	3	3	3	3	3	3
Female	45 to 54 years	Other (please specify)	1	2	3	4	4	4	4	4	4	2	5	3	4	3	4	4	4	4	4	4	3	2	1	3	3	2	2	4	5	4	3	2	1	1	1	1	1	1	3	5	2	1	2	1	1	1	1
Male	25 to 34 years	North America	4	4	4	4	4	4	4	4	4	4	4	4	4	4	4	4	4	4	4	4	4	4	4	4	4	4	4	4	4	1	1	1	1	1	1	1	1	1	1	1	1	1	1	1	1	1	1
Female	45 to 54 years	North America	4	4	3	4	3	4	4	4	4	4	3	4	4	4	4	4	4	3	4	4	4	4	4	4	4	4	4	4	4	1	1	2	1	2	1	1	1	1	1	2	1	1	1	1	1	1	2
Female	55 to 64 years	North Africa	2	2	2	2	2	2	2	2	2	2	2	2	2	2	3	2	2	2	2	2	2	2	2	2	2	2	2	2	2	3	3	3	3	3	3	3	3	3	3	3	3	3	3	2	3	3	3
Male	35 to 44 years	North America	1	1	1	1	1	1	1	1	3	3	1	2	2	2	2	1	1	1	2	1	1	1	1	1	2	1	1	1	3	4	4	4	4	4	4	4	4	2	2	4	3	3	3	3	4	4	4
Male	35 to 44 years	North America	2	2	2	1	3	4	4	1	1	1	5	2	2	2	1	1	1	1	1	1	5	5	5	5	5	5	1	1	1	3	3	3	4	2	1	1	4	4	4	5	3	3	3	4	4	4	4
Male	45 to 54 years	North America	1	1	1	1	1	2	1	1	1	1	1	1	1	1	1	1	1	1	1	1	1	1	1	1	1	1	1	1	1	4	4	4	4	4	3	4	4	4	4	4	4	4	4	4	4	4	4
Male	25 to 34 years	Europe	1	2	1	5	1	2	2	1	5	1	1	1	1	5	1	1	5	5	1	1	1	5	1	1	1	5	5	5	1	4	3	4	5	4	3	3	4	5	4	4	4	4	5	4	4	5	5
Male	45 to 54 years	North America	5	5	1	1	5	5	5	5	5	1	1	1	2	1	5	5	5	5	2	5	1	3	3	1	1	5	1	2	2	5	5	4	4	5	5	5	5	5	4	4	4	3	4	5	5	5	5
Female	45 to 54 years	North America	1	1	1	1	4	1	1	1	1	1	4	2	2	2	1	2	2	5	3	1	1	1	5	1	1	5	1	1	1	4	4	4	4	1	4	4	4	4	4	1	3	3	3	4	3	3	5
Male	18 to 24 years	North America	2	2	2	2	2	2	2	2	2	2	2	2	2	2	2	2	2	2	2	2	2	2	2	2	2	2	2	2	2	3	3	3	3	3	3	3	3	3	3	3	3	3	3	3	3	3	3
Male	55 to 64 years	North America	5	5	5	5	3	3	5	5	2	1	5	5	1	5	5	5	5	5	5	5	5	5	5	5	5	5	5	5	5	5	5	5	5	2	2	5	5	3	4	5	5	4	5	5	5	5	5
Female	55 to 64 years	North America	1	1	4	2	4	4	4	5	4	4	5	5	4	2	4	2	2	4	4	4	4	2	2	2	2	2	2	5	4	4	4	1	3	1	1	1	5	1	1	5	5	1	3	1	3	3	1
Female	25 to 34 years	East Asia/Pacific	1	5	2	5	3	5	1	1	3	1	5	1	5	2	5	5	1	3	2	1	3	2	1	2	2	5	2	2	1	4	5	3	5	2	5	4	4	2	4	5	4	5	3	5	5	4	2
Female	55 to 64 years	North America	2	1	2	2	2	3	3	3	2	1	1	1	1	2	2	5	5	5	1	5	5	5	1	1	1	1	5	1	5	3	4	3	3	3	2	2	2	3	4	4	4	4	3	3	5	5	5
Female	45 to 54 years	Central Asia	5	5	5	5	5	1	1	1	1	1	2	1	5	1	2	5	2	1	1	5	2	5	1	5	2	1	5	1	1	5	5	5	5	5	4	4	4	4	4	3	4	5	4	3	5	3	4
Female	45 to 54 years	East Asia/Pacific	1	1	2	2	3	3	3	1	1	1	5	3	3	2	5	5	5	1	2	2	2	2	2	2	2	1	1	1	2	4	4	3	3	2	2	2	4	4	4	5	2	2	3	5	5	5	4
Male	45 to 54 years	Africa	4	4	4	4	4	4	4	4	4	4	4	4	4	4	4	4	4	4	4	4	4	4	3	3	4	4	4	4	4	1	1	1	1	1	1	1	1	1	1	1	1	1	1	1	1	1	1
Male	25 to 34 years	Europe	1	1	1	1	5	5	2	5	1	5	1	5	5	1	3	5	1	2	1	5	2	5	1	5	1	5	5	5	3	4	4	4	4	5	5	3	5	4	5	4	5	5	4	2	5	4	3
Male	18 to 24 years	North America	1	5	2	2	5	1	5	5	5	5	5	5	1	5	5	1	2	2	1	5	5	5	5	5	5	5	5	5	5	4	5	3	3	5	4	5	5	5	5	5	5	4	5	5	4	3	3
Male	25 to 34 years	North Africa	2	2	2	5	5	1	4	2	5	5	5	1	1	2	2	5	5	1	5	5	2	5	2	5	3	3	2	3	2	3	3	3	5	5	4	1	3	5	5	5	4	4	3	3	5	5	4
Female	25 to 34 years	North America	5	1	1	1	1	1	1	1	1	1	1	1	1	1	1	1	1	1	1	1	1	1	2	2	1	1	2	2	2	5	4	4	4	4	4	4	4	4	4	4	4	4	4	4	4	4	4
Male	65 or older	North America	2	2	3	3	4	4	4	4	4	3	2	3	3	3	2	2	3	1	2	2	2	3	3	2	3	2	3	3	1	3	3	2	2	1	1	1	1	1	2	3	2	2	2	3	3	2	4
Female	35 to 44 years	North America	2	1	2	2	2	2	2	5	4	1	5	2	4	2	1	2	1	1	3	3	3	2	3	3	2	1	1	1	3	3	4	3	3	3	3	3	5	1	4	5	3	1	3	4	3	4	4
Female	25 to 34 years	North America	1	1	1	1	1	1	1	1	1	1	1	1	1	1	1	1	1	1	1	1	1	2	2	2	2	2	2	2	2	4	4	4	4	4	4	4	4	4	4	4	4	4	4	4	4	4	4
Male	45 to 54 years	North America	2	2	1	1	3	2	1	5	5	5	5	5	5	5	5	5	5	5	5	5	5	1	5	5	5	5	1	1	1	3	3	4	4	2	3	4	5	5	5	5	5	5	5	5	5	5	5
Male	25 to 34 years	North Africa	1	2	5	1	2	3	2	2	1	2	2	1	2	1	2	1	2	2	1	1	2	1	2	1	1	1	1	1	1	4	3	5	4	3	2	3	3	4	3	3	4	3	4	3	4	3	3
Male	45 to 54 years	North America	5	5	4	4	4	4	2	5	1	1	5	5	4	2	1	1	1	1	4	4	4	2	2	3	3	2	3	1	3	5	5	1	1	1	1	3	5	4	4	5	5	1	3	4	4	4	4
Female	35 to 44 years	North America	3	2	2	2	3	2	2	1	2	1	5	1	3	2	1	1	1	1	1	1	1	1	1	1	1	1	3	1	1	2	3	3	3	2	3	3	4	3	4	5	4	2	3	4	4	4	4
Male	35 to 44 years	North America	1	1	1	1	2	3	2	2	2	2	2	2	2	2	2	2	2	2	1	1	1	1	1	1	1	1	1	1	1	4	4	4	4	3	2	3	3	3	3	3	3	3	3	3	3	3	3
Female	18 to 24 years	North America	1	2	3	3	3	3	3	1	1	1	1	1	3	1	3	1	1	2	1	1	1	1	1	1	1	1	2	1	1	4	3	2	2	2	2	2	4	4	4	4	4	2	4	2	4	4	3
Female	25 to 34 years	North America	2	2	4	3	4	4	4	5	3	3	5	3	4	3	1	5	1	5	3	3	3	4	4	4	4	3	4	3	4	3	3	1	2	1	1	1	5	2	2	5	2	1	2	4	5	4	5
Male	35 to 44 years	North America	5	5	5	5	5	2	2	2	2	1	5	5	2	2	1	2	2	2	1	1	1	1	1	1	1	1	2	5	5	5	5	5	5	5	3	3	3	3	4	5	5	3	3	4	3	3	3
Female	35 to 44 years	North America	2	1	5	1	3	3	3	2	3	2	5	5	2	3	4	3	5	5	5	5	5	5	5	5	5	1	5	5	5	3	4	5	4	2	2	2	3	2	3	5	5	3	2	1	2	5	5
Female	35 to 44 years	Europe	2	5	2	2	2	3	3	1	1	1	5	1	3	1	2	5	1	2	4	3	3	5	2	2	1	1	2	2	3	3	5	3	3	3	2	2	4	4	4	5	4	2	4	3	5	4	3
Male	35 to 44 years	North America	1	2	3	3	3	4	4	5	1	5	5	3	4	4	3	2	4	1	4	3	3	2	2	3	3	3	3	3	3	4	3	2	2	2	1	1	5	4	5	5	2	1	1	2	3	1	4
Female	18 to 24 years	North America	3	3	3	3	3	3	3	1	3	2	1	3	3	3	2	1	2	1	2	2	2	2	2	2	2	3	3	1	2	2	2	2	2	2	2	2	4	2	3	4	2	2	2	3	4	3	4
Male	35 to 44 years	Europe	5	5	1	5	5	1	5	1	1	5	5	1	2	2	1	2	1	5	5	1	5	1	1	2	1	2	2	5	1	5	5	4	5	5	4	5	4	4	5	5	4	3	3	4	3	4	5
Female	25 to 34 years	North America	3	3	3	2	3	4	4	5	2	2	5	3	4	2	1	1	1	1	2	1	5	1	2	1	1	2	3	1	1	2	2	2	3	2	1	1	5	3	3	5	2	1	3	4	4	4	4
Female	18 to 24 years	Europe	2	2	2	3	1	3	1	3	4	4	1	2	3	2	1	1	1	1	3	2	2	3	4	2	3	1	2	2	1	3	3	3	2	4	2	4	2	1	1	4	3	2	3	4	4	4	4
Female	18 to 24 years	North America	2	2	3	3	3	4	4	5	2	1	5	1	4	4	4	4	2	2	4	4	4	4	2	4	4	4	4	2	3	3	3	2	2	2	1	1	5	3	4	5	4	1	1	1	1	3	3
Female	25 to 34 years	Europe	5	5	2	1	2	4	4	5	1	5	5	5	5	5	1	5	5	5	1	1	1	1	5	5	5	5	5	5	5	5	5	3	4	3	1	1	5	4	5	5	5	5	5	4	5	5	5
Female	35 to 44 years	North America	5	5	5	5	5	5	5	5	5	5	5	5	5	5	5	5	5	5	5	5	5	5	5	5	5	5	5	5	5	5	5	5	5	5	5	5	5	5	5	5	5	5	5	5	5	5	5
Female	35 to 44 years	North America	2	3	3	1	4	4	4	5	3	1	5	5	5	1	2	3	4	4	4	3	3	3	2	3	2	2	3	3	3	3	2	2	4	1	1	1	5	2	4	5	5	5	4	3	2	1	1
Female	25 to 34 years	Europe	4	4	4	4	4	4	4	4	4	4	4	4	4	4	4	4	4	4	4	4	4	4	4	4	4	4	4	4	4	1	1	1	1	1	1	1	1	1	1	1	1	1	1	1	1	1	1
Female	18 to 24 years	North America	5	2	2	1	1	5	2	1	5	5	1	5	2	1	2	5	2	1	1	2	2	2	2	2	1	2	2	2	2	5	3	3	4	4	5	3	4	5	5	4	5	3	4	3	5	3	4
Male	18 to 24 years	Middle East	3	5	1	1	1	2	1	3	1	3	3	2	2	2	5	5	3	2	2	3	5	5	5	1	1	1	1	5	5	2	5	4	4	4	3	4	2	4	2	2	3	3	3	5	5	2	3
Female	18 to 24 years	North America	1	5	5	5	1	1	5	5	5	5	5	5	5	5	5	5	5	1	5	5	5	5	5	5	5	5	5	5	5	4	5	5	5	4	4	5	5	5	5	5	5	5	5	5	5	5	4
Female	25 to 34 years	North America	1	1	1	2	1	3	3	5	2	5	5	2	1	2	3	1	2	1	1	1	1	1	1	1	1	1	1	1	2	4	4	4	3	4	2	2	5	3	5	5	3	4	3	2	4	3	4
Female	35 to 44 years	East Asia/Pacific	3	2	2	3	1	2	3	2	4	3	1	5	1	2	2	5	2	3	5	2	3	5	3	1	3	2	2	2	3	2	3	3	2	4	3	2	3	1	2	4	5	4	3	3	5	3	2
Female	25 to 34 years	Europe	1	1	1	1	1	1	1	1	5	2	1	5	5	2	2	1	1	1	2	1	2	2	1	3	2	2	3	2	5	4	4	4	4	4	4	4	4	5	3	4	5	5	3	3	4	4	4
Female	25 to 34 years	South Asia	5	5	5	5	5	5	5	5	5	5	5	5	1	4	5	1	5	5	5	5	5	1	5	5	2	5	2	5	5	5	5	5	5	5	5	5	5	5	5	5	5	4	1	5	4	5	5
Female	25 to 34 years	North America	5	5	5	5	5	5	5	5	1	5	5	5	5	5	5	5	5	5	5	1	1	5	2	5	5	5	5	1	5	5	5	5	5	5	5	5	5	4	5	5	5	5	5	5	5	5	5
Female	18 to 24 years	Africa	2	2	2	2	2	2	2	2	2	2	2	2	2	2	2	2	2	2	2	2	2	2	2	2	2	2	2	2	2	3	3	3	3	3	3	3	3	3	3	3	3	3	3	3	3	3	3
Female	18 to 24 years	North America	1	2	1	2	1	2	2	2	2	1	2	3	1	2	1	1	1	1	1	1	3	1	1	1	2	2	2	2	2	4	3	4	3	4	3	3	3	3	4	3	2	4	3	4	4	4	4
Female	25 to 34 years	North America	5	5	5	1	5	5	5	5	5	1	5	5	5	1	1	1	5	1	1	1	2	1	5	1	5	1	1	2	1	5	5	5	4	5	5	5	5	5	4	5	5	5	4	4	4	5	4
Female	35 to 44 years	North America	1	1	1	1	5	5	1	1	2	2	2	2	2	2	2	2	1	1	2	2	2	3	3	3	2	2	2	2	2	4	4	4	4	5	5	4	4	3	3	3	3	3	3	3	3	4	4
Female	35 to 44 years	North America	5	1	1	2	5	1	2	5	2	1	5	1	1	2	5	1	1	2	5	2	1	5	1	2	5	5	2	1	5	5	4	4	3	5	4	3	5	3	4	5	4	4	3	5	4	4	3
Female	35 to 44 years	North America	1	1	1	1	1	1	1	1	1	1	1	1	1	1	1	1	1	1	1	1	1	1	1	1	1	1	1	1	1	4	4	4	4	4	4	4	4	4	4	4	4	4	4	4	4	4	4
Female	35 to 44 years	North America	1	2	2	2	2	2	2	2	2	2	2	2	2	2	2	2	2	1	1	1	1	2	2	1	2	2	2	2	2	4	3	3	3	3	3	3	3	3	3	3	3	3	3	3	3	3	4
Male	25 to 34 years	Australia	1	3	1	2	2	5	5	5	1	5	2	2	2	2	2	2	2	2	2	2	2	2	3	3	1	3	2	1	2	4	2	4	3	3	5	5	5	4	5	3	3	3	3	3	3	3	3
Female	18 to 24 years	South Asia	1	1	3	3	3	4	4	5	5	5	5	5	2	3	1	1	1	1	2	1	3	1	1	1	1	1	1	5	5	4	4	2	2	2	1	1	5	5	5	5	5	3	2	4	4	4	4
Female	35 to 44 years	East Asia/Pacific	1	1	1	1	1	1	1	1	1	1	1	1	1	1	1	1	1	1	1	1	1	1	1	1	1	1	1	1	1	4	4	4	4	4	4	4	4	4	4	4	4	4	4	4	4	4	4
Female	18 to 24 years	North America	5	1	4	4	4	4	2	1	1	1	1	2	3	3	2	1	4	3	4	3	3	3	3	3	3	2	3	3	4	5	4	1	1	1	1	3	4	4	4	4	3	2	2	3	4	1	2
Male	45 to 54 years	North America	5	1	2	2	2	2	3	1	1	1	5	1	1	1	5	5	3	3	3	2	2	2	2	2	3	2	2	1	1	5	4	3	3	3	3	2	4	4	4	5	4	4	4	5	5	2	2
Female	45 to 54 years	North America	2	2	3	3	2	4	2	5	2	1	5	3	4	2	5	5	5	5	3	3	3	1	2	2	2	2	2	2	1	3	3	2	2	3	1	3	5	3	4	5	2	1	3	5	5	5	5
Male	55 to 64 years	North America	5	5	1	5	5	2	2	5	2	1	5	5	2	3	1	5	5	5	1	1	1	5	5	5	5	2	5	5	5	5	5	4	5	5	3	3	5	3	4	5	5	3	2	4	5	5	5
Female	35 to 44 years	North America	1	5	3	3	4	4	2	5	3	5	5	1	4	2	1	2	3	2	4	4	4	3	2	4	3	5	4	1	4	4	5	2	2	1	1	3	5	2	5	5	4	1	3	4	3	2	3
Female	18 to 24 years	North America	5	5	5	5	5	2	5	5	5	5	5	5	5	1	5	5	1	1	1	5	5	5	5	5	5	4	5	5	5	5	5	5	5	5	3	5	5	5	5	5	5	5	4	5	5	4	4
Female	65 or older	East Asia/Pacific	1	1	1	1	1	2	2	1	2	2	2	2	1	1	1	1	2	5	1	2	1	1	2	2	1	1	1	1	1	4	4	4	4	4	3	3	4	3	3	3	3	4	4	4	4	3	5
Female	45 to 54 years	North America	1	1	2	2	1	2	2	5	1	5	5	1	1	5	1	1	1	5	1	1	1	1	1	1	1	5	1	5	5	4	4	3	3	4	3	3	5	4	5	5	4	4	5	4	4	4	5
Female	25 to 34 years	North America	2	2	1	3	3	1	3	1	3	5	3	4	1	1	1	2	4	5	5	4	5	3	1	2	1	3	5	3	1	3	3	4	2	2	4	2	4	2	5	2	1	4	4	4	3	1	5
Female	45 to 54 years	Africa	2	2	2	2	2	2	2	2	2	2	2	2	2	2	2	2	2	2	2	2	2	2	2	2	2	2	2	2	2	3	3	3	3	3	3	3	3	3	3	3	3	3	3	3	3	3	3
Female	25 to 34 years	North America	1	1	1	1	1	1	1	1	1	1	1	1	1	1	1	1	1	1	1	1	1	1	1	1	1	1	1	1	1	4	4	4	4	4	4	4	4	4	4	4	4	4	4	4	4	4	4
Female	45 to 54 years	North America	1	2	2	1	2	2	2	1	5	5	1	1	2	2	1	1	1	2	3	2	1	1	1	1	1	2	4	3	3	4	3	3	4	3	3	3	4	5	5	4	4	3	3	4	4	4	3
Female	65 or older	North America	5	5	5	5	1	1	4	5	1	1	5	5	5	1	1	2	3	1	1	1	1	2	2	2	2	2	2	2	3	5	5	5	5	4	4	1	5	4	4	5	5	5	4	4	3	2	4
Female	45 to 54 years	North America	5	5	1	5	3	1	5	5	5	5	5	1	5	5	5	5	5	5	5	5	5	5	5	5	5	5	5	5	5	5	5	4	5	2	4	5	5	5	5	5	4	5	5	5	5	5	5
Male	45 to 54 years	North America	4	4	4	4	4	4	4	1	4	4	1	4	4	4	4	4	4	4	4	4	4	4	4	4	4	4	4	4	4	1	1	1	1	1	1	1	4	1	1	4	1	1	1	1	1	1	1
Female	45 to 54 years	North America	2	2	2	2	2	2	2	5	3	1	5	3	3	3	4	2	2	1	2	2	3	1	2	1	3	3	2	2	1	3	3	3	3	3	3	3	5	2	4	5	2	2	2	1	3	3	4
Male	55 to 64 years	North America	4	4	4	4	4	4	4	4	4	4	4	4	4	4	4	4	4	4	4	4	4	4	4	4	4	4	4	4	4	1	1	1	1	1	1	1	1	1	1	1	1	1	1	1	1	1	1
Female	18 to 24 years	North America	4	1	3	4	2	4	3	2	4	1	2	4	5	2	2	2	5	2	2	5	1	4	3	2	5	4	2	5	5	1	4	2	1	3	1	2	3	1	4	3	1	5	3	3	3	5	3
Male	35 to 44 years	North America	5	1	1	1	1	1	1	1	1	1	1	1	1	1	1	1	1	1	1	1	1	1	1	1	1	1	1	1	1	5	4	4	4	4	4	4	4	4	4	4	4	4	4	4	4	4	4
Male	25 to 34 years	North America	2	2	3	1	3	4	4	5	2	5	5	2	4	4	5	5	5	5	5	5	5	5	5	5	5	1	5	5	5	3	3	2	4	2	1	1	5	3	5	5	3	1	1	5	5	5	5
Male	25 to 34 years	North America	2	2	3	3	4	4	4	5	2	2	5	3	4	3	5	5	1	1	3	1	5	5	5	1	2	2	2	5	5	3	3	2	2	1	1	1	5	3	3	5	2	1	2	5	5	4	4
Male	25 to 34 years	North America	5	1	1	5	1	1	1	1	5	1	1	1	1	1	1	1	1	1	2	1	1	1	1	1	1	1	1	1	1	5	4	4	5	4	4	4	4	5	4	4	4	4	4	4	4	4	4
Male	18 to 24 years	North America	5	5	1	1	5	5	1	1	1	5	1	5	1	1	5	1	1	2	1	1	2	1	1	1	1	1	1	1	1	5	5	4	4	5	5	4	4	4	5	4	5	4	4	5	4	4	3
Male	18 to 24 years	Africa	5	5	5	5	5	2	5	5	1	2	5	1	5	1	5	5	5	5	5	5	5	5	5	5	5	5	5	5	5	5	5	5	5	5	3	5	5	4	3	5	4	5	4	5	5	5	5
Male	25 to 34 years	Europe	2	2	1	3	3	2	2	1	2	1	5	1	5	2	2	5	1	5	2	2	2	3	1	1	2	5	3	3	1	3	3	4	2	2	3	3	4	3	4	5	4	5	3	3	5	4	5
Male	18 to 24 years	Western Europe	3	1	1	1	2	2	3	1	2	3	1	1	3	1	1	4	2	1	2	1	3	1	2	3	3	3	2	2	1	2	4	4	4	3	3	2	4	3	2	4	4	2	4	4	1	3	4
Female	18 to 24 years	North America	4	4	4	4	4	4	4	5	3	3	5	2	4	2	5	5	4	1	4	1	1	1	4	2	2	1	4	1	4	1	1	1	1	1	1	1	5	2	2	5	3	1	3	5	5	1	4
Female	35 to 44 years	Africa	1	5	1	2	5	3	3	5	5	5	5	5	1	5	5	2	1	2	5	1	3	1	1	3	3	5	2	5	5	4	5	4	3	5	2	2	5	5	5	5	5	4	5	5	3	4	3
Male	65 or older	North America	5	5	5	1	2	3	1	5	2	1	5	5	1	5	5	5	5	5	5	5	5	5	5	5	5	5	5	5	5	5	5	5	4	3	2	4	5	3	4	5	5	4	5	5	5	5	5
Male	45 to 54 years	North America	4	4	4	4	4	4	4	4	4	4	4	4	4	4	4	4	4	4	4	4	4	4	4	4	4	4	4	4	1	1	1	1	1	1	1	1	1	1	1	1	1	1	1	1	1	1	1
Female	45 to 54 years	North America	1	1	1	1	1	1	1	1	1	1	1	1	1	1	1	1	1	1	1	1	1	1	2	1	1	1	1	2	1	4	4	4	4	4	4	4	4	4	4	4	4	4	4	4	4	4	4
Male	65 or older	North America	1	1	3	3	3	3	2	1	1	2	1	2	3	2	1	1	2	5	1	1	1	2	2	2	2	2	2	1	2	4	4	2	2	2	2	3	4	4	3	4	3	2	3	4	4	3	5
Female	45 to 54 years	North America	5	5	5	5	3	3	2	5	2	1	5	2	2	3	2	2	3	1	3	3	3	3	3	3	3	3	2	3	3	5	5	5	5	2	2	3	5	3	4	5	3	3	2	3	3	2	4
Female	18 to 24 years	North America	1	3	5	4	1	2	2	5	1	5	5	2	3	5	5	1	1	2	3	2	1	1	5	3	2	3	2	1	1	4	2	5	1	4	3	3	5	4	5	5	3	2	5	5	4	4	3
Female	55 to 64 years	Other (please specify)	2	2	2	3	3	3	3	5	1	2	5	1	5	3	3	3	1	3	1	1	1	1	1	1	1	2	1	1	1	3	3	3	2	2	2	2	5	4	3	5	4	5	2	2	2	4	2
Female	45 to 54 years	North America	1	1	3	4	4	4	4	1	2	4	1	4	4	4	3	1	1	2	1	2	2	3	1	2	3	4	4	2	1	4	4	2	1	1	1	1	4	3	1	4	1	1	1	2	4	4	3
Female	25 to 34 years	North America	3	1	3	3	2	3	2	1	1	2	5	1	3	3	2	1	2	1	3	2	2	1	2	3	3	2	2	1	3	2	4	2	2	3	2	3	4	4	3	5	4	2	2	3	4	3	4
Male	65 or older	North America	2	2	2	1	3	2	3	1	1	2	2	2	3	3	2	2	2	1	2	2	2	1	2	1	2	3	2	2	1	3	3	3	4	2	3	2	4	4	3	3	3	2	2	3	3	3	4
Female	35 to 44 years	North America	1	1	3	1	3	4	4	5	5	1	5	3	1	1	5	5	1	5	2	2	1	1	1	1	1	1	1	1	1	4	4	2	4	2	1	1	5	5	4	5	2	4	4	5	5	4	5
Female	35 to 44 years	North America	2	2	2	2	2	2	2	5	1	5	5	1	3	5	1	5	5	5	5	5	5	5	5	5	5	5	5	5	5	3	3	3	3	3	3	3	5	4	5	5	4	2	5	4	5	5	5
Male	45 to 54 years	East Asia/Pacific	5	5	5	5	5	5	5	5	1	1	1	5	5	1	1	5	5	5	5	1	2	2	5	5	1	5	5	5	1	5	5	5	5	5	5	5	5	4	4	4	5	5	4	4	5	5	5
Male	35 to 44 years	North America	5	5	5	5	1	1	1	5	5	5	1	5	5	5	1	1	5	1	5	5	5	5	5	1	5	5	5	5	5	5	5	5	5	4	4	4	5	5	5	4	5	5	5	4	4	5	4
Female	25 to 34 years	Africa	1	1	3	1	1	3	2	2	5	5	5	1	2	3	2	2	4	3	3	2	5	1	5	1	2	3	1	2	1	4	4	2	4	4	2	3	3	5	5	5	4	3	2	3	3	1	2
Female	25 to 34 years	South Asia	1	1	5	5	5	5	5	5	5	5	5	5	5	5	5	5	5	5	5	1	1	5	5	5	1	1	1	5	5	4	4	5	5	5	5	5	5	5	5	5	5	5	5	5	5	5	5
Female	55 to 64 years	North America	1	1	1	1	1	3	3	5	1	5	5	1	1	1	1	1	1	1	3	3	3	3	3	3	3	1	3	1	1	4	4	4	4	4	2	2	5	4	5	5	4	4	4	4	4	4	4
Female	55 to 64 years	East Asia/Pacific	4	4	4	4	4	4	4	4	4	4	5	4	4	4	4	4	4	4	4	4	4	4	4	4	4	4	4	4	4	1	1	1	1	1	1	1	1	1	1	5	1	1	1	1	1	1	1
Female	35 to 44 years	North America	1	1	1	1	2	3	2	5	5	2	5	5	1	5	5	1	5	5	1	1	5	1	5	1	1	1	5	1	5	4	4	4	4	3	2	3	5	5	3	5	5	4	5	5	4	5	5
Female	18 to 24 years	North America	1	1	3	3	3	3	2	1	2	3	1	1	3	2	2	1	3	1	4	1	2	2	1	1	1	2	4	1	1	4	4	2	2	2	2	3	4	3	2	4	4	2	3	3	4	2	4
Female	25 to 34 years	South Asia	3	5	5	5	4	2	4	5	2	5	5	5	2	2	5	5	4	5	5	5	5	5	5	5	5	5	5	5	5	2	5	5	5	1	3	1	5	3	5	5	5	3	3	5	5	1	5
Male	55 to 64 years	North America	5	5	5	5	5	5	5	5	1	5	5	5	1	5	1	5	5	5	1	1	1	5	5	5	5	5	5	5	5	5	5	5	5	5	5	5	5	4	5	5	5	4	5	4	5	5	5
Female	25 to 34 years	North America	2	2	2	2	2	2	2	2	2	2	2	2	2	2	2	2	2	2	2	2	2	2	2	2	2	2	2	2	2	3	3	3	3	3	3	3	3	3	3	3	3	3	3	3	3	3	3
Female	25 to 34 years	North America	1	5	2	3	4	4	4	1	3	2	1	2	1	1	5	2	2	5	1	1	1	1	5	2	2	1	1	1	4	4	5	3	2	1	1	1	4	2	3	4	3	4	4	5	3	3	5
Female	18 to 24 years	North America	3	2	4	4	4	4	3	1	2	2	5	2	3	3	3	2	2	5	2	2	2	2	1	2	1	2	1	5	1	2	3	1	1	1	1	2	4	3	3	5	3	2	2	2	3	3	5
Female	25 to 34 years	North America	5	1	1	1	1	2	2	5	1	2	5	2	2	2	2	3	3	3	2	3	3	3	3	3	3	2	3	3	2	5	4	4	4	4	3	3	5	4	3	5	3	3	3	3	2	2	2
Female	65 or older	North America	3	3	3	5	2	3	3	5	1	5	5	5	5	1	2	2	1	1	5	5	5	5	5	5	5	1	1	5	5	2	2	2	5	3	2	2	5	4	5	5	5	5	4	3	3	4	4
Female	45 to 54 years	North America	5	5	5	5	1	3	3	5	5	5	5	5	5	5	5	5	1	2	2	5	5	5	5	5	5	5	5	5	5	5	5	5	5	4	2	2	5	5	5	5	5	5	5	5	5	4	3
Female	25 to 34 years	North America	2	3	1	2	3	1	3	2	5	2	3	2	2	3	1	1	2	3	3	2	3	1	2	2	3	3	1	3	1	3	2	4	3	2	4	2	3	5	3	2	3	3	2	4	4	3	2
Male	18 to 24 years	Other (please specify)	3	3	2	3	3	3	3	3	3	3	3	3	3	2	3	3	3	3	3	3	3	3	3	3	3	3	3	3	3	2	2	3	2	2	2	2	2	2	2	2	2	2	3	2	2	2	2
Female	25 to 34 years	North America	2	3	3	2	3	4	4	5	5	5	5	5	3	5	5	5	5	5	5	5	5	5	5	5	5	1	5	5	5	3	2	2	3	2	1	1	5	5	5	5	5	2	5	5	5	5	5
Male	18 to 24 years	North America	5	5	1	5	3	3	5	1	2	2	5	1	5	3	1	1	3	5	3	3	3	1	2	2	2	2	2	1	2	5	5	4	5	2	2	5	4	3	3	5	4	5	2	4	4	2	5
Male	18 to 24 years	North America	3	4	3	3	3	3	3	3	3	3	3	3	3	3	3	3	2	3	2	1	3	3	2	3	3	3	3	3	3	2	1	2	2	2	2	2	2	2	2	2	2	2	2	2	2	3	2
Female	35 to 44 years	North America	5	5	2	1	2	2	5	5	5	5	5	5	1	5	5	5	5	5	5	5	5	1	5	5	5	5	5	5	5	5	5	3	4	3	3	5	5	5	5	5	5	4	5	5	5	5	5
Male	35 to 44 years	North America	5	5	5	5	5	5	5	5	5	5	5	5	5	5	5	5	5	5	5	5	5	5	5	5	5	5	5	5	5	5	5	5	5	5	5	5	5	5	5	5	5	5	5	5	5	5	5
Female	45 to 54 years	Europe	3	3	4	3	4	4	2	2	2	1	1	4	3	1	1	5	5	5	1	2	1	2	2	3	3	2	1	4	4	2	2	1	2	1	1	3	3	3	4	4	1	2	4	4	5	5	5
Female	35 to 44 years	North America	3	3	3	3	3	3	3	1	3	3	1	3	3	3	3	3	2	2	2	2	2	1	1	1	1	3	2	1	1	2	2	2	2	2	2	2	4	2	2	4	2	2	2	2	2	3	3
Female	18 to 24 years	North America	4	4	4	4	4	4	4	4	4	4	4	4	4	4	4	4	4	4	4	4	4	4	4	4	4	4	4	4	4	1	1	1	1	1	1	1	1	1	1	1	1	1	1	1	1	1	1
Female	18 to 24 years	Other (please specify)	3	5	4	3	5	3	4	5	2	3	5	5	4	3	3	2	5	2	2	2	2	2	5	1	1	3	1	1	1	2	5	1	2	5	2	1	5	3	2	5	5	1	2	2	3	5	3
Female	18 to 24 years	North America	5	2	3	4	4	4	3	2	4	4	1	4	4	3	4	2	1	1	3	4	4	3	4	4	2	3	4	4	4	5	3	2	1	1	1	2	3	1	1	4	1	1	2	1	3	4	4
Male	45 to 54 years	North America	1	5	5	1	2	4	4	1	1	2	5	2	1	1	2	2	1	1	1	2	2	1	1	1	1	1	1	1	5	4	5	5	4	3	1	1	4	4	3	5	3	4	4	3	3	4	4
Female	35 to 44 years	North America	4	4	4	3	4	4	4	4	2	4	4	3	3	3	2	4	2	1	1	1	4	4	4	4	2	4	5	5	5	1	1	1	2	1	1	1	1	3	1	1	2	2	2	3	1	3	4
Female	25 to 34 years	North America	5	5	2	2	3	4	2	5	2	1	5	2	3	3	2	1	5	1	2	2	2	1	5	5	5	2	1	5	5	5	5	3	3	2	1	3	5	3	4	5	3	2	2	3	4	5	4
Male	45 to 54 years	North America	1	1	2	3	3	4	2	5	2	2	5	3	2	2	5	1	2	1	1	2	2	1	2	2	2	2	1	5	1	4	4	3	2	2	1	3	5	3	3	5	2	3	3	5	4	3	4
Male	55 to 64 years	North America	5	5	5	1	3	3	5	1	1	2	5	5	2	1	1	2	4	3	2	2	2	1	2	2	1	1	2	5	2	5	5	5	4	2	2	5	4	4	3	5	5	3	4	4	3	1	2
Male	55 to 64 years	Other (please specify)	5	5	5	5	5	5	5	5	5	5	5	5	5	5	5	5	5	5	5	5	5	5	5	5	5	5	5	5	5	5	5	5	5	5	5	5	5	5	5	5	5	5	5	5	5	5	5
Female	45 to 54 years	Other (please specify)	5	5	5	5	5	5	5	5	5	5	5	5	5	5	5	5	5	5	5	5	5	5	5	5	5	5	5	5	5	5	5	5	5	5	5	5	5	5	5	5	5	5	5	5	5	5	5
Male	45 to 54 years	Europe	1	2	3	2	4	4	3	1	2	2	1	2	2	3	2	2	4	2	2	2	2	2	2	2	2	2	2	2	2	4	3	2	3	1	1	2	4	3	3	4	3	3	2	3	3	1	3
Female	45 to 54 years	South Asia	2	2	3	3	4	3	3	1	2	2	2	2	4	2	2	3	2	5	2	4	4	3	4	3	3	3	4	2	2	3	3	2	2	1	2	2	4	3	3	3	3	1	3	3	2	3	5
Female	65 or older	North America	4	4	4	4	4	4	4	2	2	4	1	4	4	4	4	4	2	2	4	4	3	1	3	3	3	1	1	1	1	1	1	1	1	1	1	1	3	3	1	4	1	1	1	1	1	3	3
Female	25 to 34 years	North America	2	2	2	2	2	2	2	2	2	2	5	2	2	1	2	2	1	1	2	1	1	1	1	1	1	2	2	1	5	3	3	3	3	3	3	3	3	3	3	5	3	3	4	3	3	4	4
Female	35 to 44 years	Other (please specify)	5	5	2	2	4	4	4	5	3	1	5	3	4	1	5	5	5	5	5	5	5	5	2	3	4	5	1	1	5	5	5	3	3	1	1	1	5	2	4	5	2	1	4	5	5	5	5
Female	45 to 54 years	Middle East	2	1	1	1	2	2	2	2	2	2	2	2	2	2	2	2	1	2	2	2	2	2	2	2	2	2	2	2	2	3	4	4	4	3	3	3	3	3	3	3	3	3	3	3	3	4	3
Male	35 to 44 years	North America	1	1	4	3	3	4	3	5	4	1	5	2	4	2	1	2	2	1	4	4	4	2	3	4	4	4	4	4	2	4	4	1	2	2	1	2	5	1	4	5	3	1	3	4	3	3	4
Male	35 to 44 years	North America	5	5	5	1	5	2	3	5	5	5	2	1	5	2	5	1	1	1	5	2	2	2	2	2	3	3	3	3	3	5	5	5	4	5	3	2	5	5	5	3	4	5	3	5	4	4	4
Male	45 to 54 years	North America	5	5	5	5	1	3	2	5	2	2	5	5	5	5	5	1	5	5	5	5	5	1	1	1	1	4	5	5	5	5	5	5	5	4	2	3	5	3	3	5	5	5	5	5	4	5	5
Female	25 to 34 years	North America	5	5	3	2	3	4	1	5	2	1	5	1	3	1	1	2	2	5	1	1	1	5	5	1	5	5	5	5	5	5	5	2	3	2	1	4	5	3	4	5	4	2	4	4	3	3	5
Male	25 to 34 years	North America	1	5	1	1	1	3	2	2	2	3	2	2	1	1	1	1	2	2	2	2	2	2	4	3	3	3	3	2	1	4	5	4	4	4	2	3	3	3	2	3	3	4	4	4	4	3	3
Female	18 to 24 years	North America	5	5	5	3	4	4	5	1	1	1	5	1	1	5	2	1	3	1	2	3	3	3	2	2	2	1	1	1	3	5	5	5	2	1	1	5	4	4	4	5	4	4	5	3	4	2	4
Male	25 to 34 years	South Asia	5	1	5	1	1	5	5	5	5	5	1	1	1	5	5	5	1	5	1	5	5	1	1	1	2	1	5	5	1	5	4	5	4	4	5	5	5	5	5	4	4	4	5	5	5	4	5
Female	25 to 34 years	North America	3	3	3	3	2	2	2	2	3	3	3	1	2	1	2	2	2	2	2	1	3	3	3	3	2	2	2	2	2	2	2	2	2	3	3	3	3	2	2	2	4	3	4	3	3	3	3
Female	18 to 24 years	North America	4	4	4	4	4	4	4	4	4	4	4	4	4	4	4	4	4	4	4	4	4	4	4	4	4	4	4	4	4	1	1	1	1	1	1	1	1	1	1	1	1	1	1	1	1	1	1
Female	45 to 54 years	North America	5	5	5	5	5	1	1	5	1	1	5	5	1	1	5	5	1	5	1	5	5	5	1	5	5	5	1	5	5	5	5	5	5	5	4	4	5	4	4	5	5	4	4	5	5	4	5
Female	25 to 34 years	North America	1	1	1	2	1	1	5	5	5	2	5	1	2	5	1	2	1	2	2	2	2	1	1	1	1	1	1	1	1	4	4	4	3	4	4	5	5	5	3	5	4	3	5	4	3	4	3
Male	25 to 34 years	North America	1	1	1	2	3	3	3	1	3	1	1	2	2	3	3	3	3	3	3	3	4	3	3	3	3	3	3	2	3	4	4	4	3	2	2	2	4	2	4	4	3	3	2	2	2	2	2
Male	25 to 34 years	North America	5	5	1	5	1	1	5	5	5	5	5	1	5	5	1	2	5	5	5	5	5	5	5	5	5	5	5	5	5	5	5	4	5	4	4	5	5	5	5	5	4	5	5	4	3	5	5
Male	65 or older	North America	1	1	1	1	1	1	1	1	1	1	1	1	1	2	2	2	1	2	1	1	1	2	2	2	1	1	1	2	2	4	4	4	4	4	4	4	4	4	4	4	4	4	3	3	3	4	3
Female	18 to 24 years	North America	2	2	3	3	4	4	4	1	2	4	2	2	4	4	2	4	4	1	3	3	3	2	2	2	3	2	1	2	3	3	3	2	2	1	1	1	4	3	1	3	3	1	1	3	1	1	4
Male	45 to 54 years	North America	5	5	5	5	5	5	5	1	1	5	1	5	5	5	5	5	1	5	5	5	5	5	5	5	5	5	5	5	5	5	5	5	5	5	5	5	4	4	5	4	5	5	5	5	5	4	5
Male	45 to 54 years	North America	1	1	2	1	2	3	2	1	3	5	5	2	3	1	1	1	1	5	1	1	1	5	5	1	2	5	1	1	1	4	4	3	4	3	2	3	4	2	5	5	3	2	4	4	4	4	5
Female	25 to 34 years	Africa	5	5	5	2	2	1	2	1	2	2	1	1	1	1	2	5	3	5	3	5	3	5	4	5	2	2	2	2	1	5	5	5	3	3	4	3	4	3	3	4	4	4	4	3	5	2	5
Female	65 or older	North America	5	5	1	1	3	3	2	5	3	3	1	3	4	3	1	1	2	1	5	1	1	2	5	1	2	2	2	2	5	5	5	4	4	2	2	3	5	2	2	4	2	1	2	4	4	3	4
Female	25 to 34 years	North America	3	2	3	2	2	4	3	1	2	2	5	3	4	3	2	2	2	1	3	3	3	2	2	3	3	2	2	2	2	2	3	2	3	3	1	2	4	3	3	5	2	1	2	3	3	3	4
Female	55 to 64 years	North America	1	1	1	5	2	3	4	5	5	5	5	1	1	1	2	2	1	5	5	5	5	5	5	5	5	5	5	5	5	4	4	4	5	3	2	1	5	5	5	5	4	4	4	3	3	4	5
Female	25 to 34 years	North America	2	2	2	2	2	2	2	2	2	2	2	2	2	2	2	2	2	2	2	2	2	2	2	2	2	2	2	2	2	3	3	3	3	3	3	3	3	3	3	3	3	3	3	3	3	3	3
Female	18 to 24 years	North America	5	5	3	3	4	3	4	1	4	2	5	2	4	2	3	1	2	5	4	4	4	2	2	2	2	1	1	2	2	5	5	2	2	1	2	1	4	1	3	5	3	1	3	2	4	3	5
Male	25 to 34 years	North America	1	1	1	1	3	3	1	1	2	3	2	2	4	3	2	1	1	1	1	1	1	1	2	1	1	2	1	2	1	4	4	4	4	2	2	4	4	3	2	3	3	1	2	3	4	4	4
Male	45 to 54 years	Central Asia	5	5	2	2	4	4	3	5	1	2	5	5	3	2	1	2	2	2	4	4	3	1	2	2	2	1	1	2	2	5	5	3	3	1	1	2	5	4	3	5	5	2	3	4	3	3	3
Male	45 to 54 years	Western Europe	2	1	1	2	3	2	1	1	1	5	2	1	1	5	5	1	1	1	5	1	1	1	5	1	2	5	1	5	1	3	4	4	3	2	3	4	4	4	5	3	4	4	5	5	4	4	4
Female	65 or older	North America	2	1	3	3	4	4	4	5	4	1	1	1	4	1	1	5	4	1	1	2	1	2	1	3	1	5	1	1	4	3	4	2	2	1	1	1	5	1	4	4	4	1	4	4	5	1	4
Female	45 to 54 years	North America	1	2	4	1	3	4	1	1	1	5	5	1	2	1	5	5	5	2	5	5	5	5	5	5	5	2	5	5	5	4	3	1	4	2	1	4	4	4	5	5	4	3	4	5	5	5	3
Female	45 to 54 years	Other (please specify)	1	1	5	1	1	2	1	5	5	5	5	5	1	5	5	5	1	5	5	5	5	5	5	5	5	5	5	5	5	4	4	5	4	4	3	4	5	5	5	5	5	4	5	5	5	4	5
Female	55 to 64 years	Middle East	1	1	1	1	2	3	3	2	1	1	5	1	1	1	1	1	1	5	1	1	1	1	1	1	1	2	2	1	2	4	4	4	4	3	2	2	3	4	4	5	4	4	4	4	4	4	5
Female	18 to 24 years	North America	4	3	3	4	4	4	4	5	2	1	5	1	3	3	3	3	3	4	3	1	1	2	5	3	1	3	3	3	2	1	2	2	1	1	1	1	5	3	4	5	4	2	2	2	2	2	1
Female	35 to 44 years	North America	5	5	1	1	2	3	2	1	1	1	5	5	1	1	1	1	4	5	1	2	2	1	1	2	2	2	2	1	1	5	5	4	4	3	2	3	4	4	4	5	5	4	4	4	4	1	5
Male	55 to 64 years	North America	5	5	5	5	2	2	5	5	3	1	5	5	2	1	5	5	1	5	3	3	3	1	1	2	2	5	1	5	3	5	5	5	5	3	3	5	5	2	4	5	5	3	4	5	5	4	5
Female	18 to 24 years	North America	1	2	2	2	2	3	3	5	3	2	2	2	2	1	3	5	2	5	2	1	1	5	5	1	2	1	1	5	5	4	3	3	3	3	2	2	5	2	3	3	3	3	4	2	5	3	5
Male	18 to 24 years	North America	1	1	4	2	4	4	4	5	5	5	5	5	3	5	3	3	3	4	5	4	5	5	1	1	4	5	4	4	5	4	4	1	3	1	1	1	5	5	5	5	5	2	5	2	2	2	1
Female	45 to 54 years	North America	4	3	4	4	4	4	4	2	1	2	2	2	3	3	3	3	4	4	3	3	4	3	3	4	4	4	4	3	4	1	2	1	1	1	1	1	3	4	3	3	3	2	2	2	2	1	1
Female	35 to 44 years	North America	1	2	3	4	4	4	4	5	4	5	5	2	4	2	1	2	3	2	4	4	4	3	3	3	3	2	3	2	4	4	3	2	1	1	1	1	5	1	5	5	3	1	3	4	3	2	3
Female	25 to 34 years	North America	5	5	3	3	3	4	4	5	1	1	5	1	3	1	1	1	1	1	1	5	5	5	1	1	1	1	5	1	5	5	5	2	2	2	1	1	5	4	4	5	4	2	4	4	4	4	4
Male	45 to 54 years	Africa	1	2	2	2	2	1	5	1	2	1	2	3	2	2	2	2	2	2	3	1	2	1	2	2	1	1	2	2	1	4	3	3	3	3	4	5	4	3	4	3	2	3	3	3	3	3	3
Male	18 to 24 years	North America	1	1	2	2	2	3	3	2	1	1	5	1	1	2	2	2	3	2	1	1	1	1	1	1	1	2	1	2	1	4	4	3	3	3	2	2	3	4	4	5	4	4	3	3	3	2	3
Male	25 to 34 years	North America	1	1	1	2	1	3	4	1	4	1	5	1	5	1	1	1	1	1	1	1	1	1	1	1	1	1	1	5	1	4	4	4	3	4	2	1	4	1	4	5	4	5	4	4	4	4	4
Female	55 to 64 years	North America	1	5	1	5	2	2	2	5	5	5	5	5	4	1	5	5	5	5	5	5	5	1	5	5	5	5	5	5	5	4	5	4	5	3	3	3	5	5	5	5	5	1	4	5	5	5	5
Male	25 to 34 years	Middle East	1	1	2	2	1	1	4	1	3	2	2	2	3	3	3	5	1	2	1	1	2	2	5	2	1	1	4	1	1	4	4	3	3	4	4	1	4	2	3	3	3	2	2	2	5	4	3
Male	45 to 54 years	North America	1	1	1	1	1	1	1	1	2	1	1	1	1	1	1	2	1	2	1	1	1	1	1	1	1	1	1	1	5	4	4	4	4	4	4	4	4	3	4	4	4	4	4	4	3	4	3
Male	55 to 64 years	North America	2	2	2	1	2	3	3	2	2	2	1	1	2	2	2	2	3	1	2	3	3	2	2	2	2	3	2	2	2	3	3	3	4	3	2	2	3	3	3	4	4	3	3	3	3	2	4
Female	45 to 54 years	North America	5	5	5	5	5	5	5	5	5	1	5	1	5	5	5	4	4	5	5	5	5	5	5	5	5	5	5	5	1	5	5	5	5	5	5	5	5	5	4	5	4	5	5	5	1	1	5
Female	35 to 44 years	North America	5	5	5	5	1	1	5	5	5	5	5	5	5	5	5	5	5	5	5	5	5	5	5	5	5	5	5	5	5	5	5	5	5	4	4	5	5	5	5	5	5	5	5	5	5	5	5
Female	45 to 54 years	North America	1	2	3	2	2	2	1	1	1	1	5	5	1	5	1	2	1	2	2	3	3	1	1	5	1	2	1	1	2	4	3	2	3	3	3	4	4	4	4	5	5	4	5	4	3	4	3
Female	18 to 24 years	North America	3	2	1	5	3	4	4	5	2	5	5	5	5	1	1	1	1	1	1	1	1	1	1	5	2	1	1	5	5	2	3	4	5	2	1	1	5	3	5	5	5	5	4	4	4	4	4
Male	35 to 44 years	North America	2	2	2	2	2	2	2	2	2	2	2	1	2	1	2	2	2	2	1	2	2	2	1	1	1	1	2	2	2	3	3	3	3	3	3	3	3	3	3	3	4	3	4	3	3	3	3
Male	65 or older	North America	5	5	1	1	3	3	2	5	4	3	5	1	3	1	5	1	5	5	2	1	1	1	1	1	1	2	1	5	5	5	5	4	4	2	2	3	5	1	2	5	4	2	4	5	4	5	5
Male	25 to 34 years	North America	1	1	1	1	3	3	1	1	1	1	1	3	2	2	1	2	1	1	1	1	5	5	5	1	5	5	5	1	1	4	4	4	4	2	2	4	4	4	4	4	2	3	3	4	3	4	4
Female	18 to 24 years	North America	1	1	2	1	2	1	2	2	1	2	2	2	5	1	1	1	1	2	5	2	2	1	2	2	1	1	5	2	1	4	4	3	4	3	4	3	3	4	3	3	3	5	4	4	4	4	3
Male	55 to 64 years	North America	5	5	2	2	4	4	5	5	5	5	5	1	2	3	1	5	5	1	5	5	5	5	5	5	5	1	3	5	5	5	5	3	3	1	1	5	5	5	5	5	4	3	2	4	5	5	4
Male	35 to 44 years	North Africa	1	5	5	5	5	1	5	5	1	5	1	5	1	1	5	1	5	5	5	1	1	5	1	1	1	5	1	5	5	4	5	5	5	5	4	5	5	4	5	4	5	4	4	5	4	5	5
Female	45 to 54 years	North America	5	5	5	3	1	2	4	5	5	5	5	5	4	3	3	2	4	1	2	1	1	5	5	2	2	1	1	5	1	5	5	5	2	4	3	1	5	5	5	5	5	1	2	2	3	1	4
Female	55 to 64 years	North America	3	2	4	2	2	4	3	5	2	3	5	3	4	2	5	5	5	2	5	1	1	5	5	5	5	5	5	5	5	2	3	1	3	3	1	2	5	3	2	5	2	1	3	5	5	5	3
Female	18 to 24 years	North America	5	5	5	5	5	5	5	5	5	5	5	5	5	5	5	5	5	5	5	5	5	5	5	5	5	5	5	5	5	5	5	5	5	5	5	5	5	5	5	5	5	5	5	5	5	5	5
Male	45 to 54 years	North America	1	1	4	4	4	4	4	5	3	3	1	3	3	2	1	1	3	5	3	3	3	1	1	2	1	3	2	2	3	4	4	1	1	1	1	1	5	2	2	4	2	2	3	4	4	2	5
Female	35 to 44 years	North America	5	5	5	5	5	5	5	5	5	5	5	5	5	5	5	5	5	5	5	5	5	5	5	5	5	5	5	5	5	5	5	5	5	5	5	5	5	5	5	5	5	5	5	5	5	5	5
Male	45 to 54 years	North America	1	1	1	3	2	3	4	2	3	1	5	2	4	2	1	2	3	2	4	2	2	1	1	1	1	1	3	2	2	4	4	4	2	3	2	1	3	2	4	5	3	1	3	4	3	2	3
Male	35 to 44 years	Europe	1	1	2	1	4	4	5	5	4	1	5	3	4	4	1	1	5	5	5	5	5	5	5	5	5	1	5	5	5	4	4	3	4	1	1	5	5	1	4	5	2	1	1	4	4	5	5
Female	65 or older	North America	3	3	2	2	3	4	2	3	2	3	5	2	3	4	1	2	2	1	4	1	3	1	1	5	1	5	3	1	1	2	2	3	3	2	1	3	2	3	2	5	3	2	1	4	3	3	4
Male	25 to 34 years	North America	1	2	3	2	1	5	5	2	5	3	5	5	5	5	5	5	2	1	5	5	5	1	5	5	5	2	5	1	5	4	3	2	3	4	5	5	3	5	2	5	5	5	5	5	5	3	4
Male	25 to 34 years	North America	2	2	2	3	2	5	5	1	5	2	5	1	5	1	5	5	1	5	5	5	5	5	5	5	1	1	5	5	5	3	3	3	2	3	5	5	4	5	3	5	4	5	4	5	5	4	5
Female	45 to 54 years	East Asia/Pacific	5	5	2	2	2	3	2	5	2	5	5	1	2	2	1	5	5	5	5	5	5	5	5	5	5	5	5	5	5	5	5	3	3	3	2	3	5	3	5	5	4	3	3	4	5	5	5
Male	35 to 44 years	North America	2	3	2	1	2	2	1	2	2	2	3	3	2	5	1	2	1	3	5	5	3	2	3	1	2	5	3	3	5	3	2	3	4	3	3	4	3	3	3	2	2	3	5	4	3	4	2
Male	18 to 24 years	North America	1	5	5	1	5	2	1	1	5	2	5	1	3	5	1	1	4	1	2	5	1	2	3	5	1	1	3	4	1	4	5	5	4	5	3	4	4	5	3	5	4	2	5	4	4	1	4
Female	45 to 54 years	North America	1	2	2	2	3	3	3	2	2	2	2	3	3	3	1	1	2	1	2	2	2	1	1	2	2	2	2	1	1	4	3	3	3	2	2	2	3	3	3	3	2	2	2	4	4	3	4
Female	55 to 64 years	East Asia/Pacific	5	5	1	5	5	1	1	5	5	5	5	1	5	5	5	5	2	5	5	5	1	5	5	1	5	5	1	5	5	5	5	4	5	5	4	4	5	5	5	5	4	5	5	5	5	3	5
Male	45 to 54 years	Other (please specify)	3	2	2	2	2	3	2	3	2	2	3	3	3	3	3	3	3	3	3	2	2	2	3	3	2	2	2	2	3	2	3	3	3	3	2	3	2	3	3	2	2	2	2	2	2	2	2
Male	18 to 24 years	Emirati	5	5	5	5	5	5	5	5	5	5	5	5	5	5	5	5	5	5	5	5	5	5	5	5	5	5	5	5	5	5	5	5	5	5	5	5	5	5	5	5	5	5	5	5	5	5	5
Male	55 to 64 years	North America	5	1	5	2	5	1	1	5	5	5	5	1	3	5	5	1	2	5	2	2	3	5	5	5	2	1	5	2	2	5	4	5	3	5	4	4	5	5	5	5	4	2	5	5	4	3	5
Female	45 to 54 years	North America	2	1	1	5	3	3	5	5	5	5	5	5	1	5	5	5	5	5	5	5	5	5	5	5	5	5	5	5	5	3	4	4	5	2	2	5	5	5	5	5	5	4	5	5	5	5	5
Male	18 to 24 years	Emirati	5	5	5	5	5	5	5	5	5	5	5	5	5	5	5	5	5	5	5	5	5	5	5	5	5	5	5	5	5	5	5	5	5	5	5	5	5	5	5	5	5	5	5	5	5	5	5
Female	45 to 54 years	North America	1	1	1	1	3	4	4	1	1	1	5	1	1	2	2	1	5	5	1	5	5	5	5	5	5	1	1	1	5	4	4	4	4	2	1	1	4	4	4	5	4	4	3	3	4	5	5
Female	18 to 24 years	North America	2	2	2	5	1	1	2	2	2	1	5	5	2	2	2	2	1	1	5	3	2	1	2	2	4	2	2	2	2	3	3	3	5	4	4	3	3	3	4	5	5	3	3	3	3	4	4
Male	45 to 54 years	North America	5	1	2	1	3	3	2	1	2	2	5	2	4	1	5	5	5	5	2	5	5	5	5	1	5	1	1	1	5	5	4	3	4	2	2	3	4	3	3	5	3	1	4	5	5	5	5
Female	35 to 44 years	North America	2	2	2	2	2	2	2	2	2	1	5	5	1	5	5	5	5	5	5	5	5	5	1	5	2	5	5	5	5	3	3	3	3	3	3	3	3	3	4	5	5	4	5	5	5	5	5
Female	55 to 64 years	North America	2	3	4	4	1	4	3	1	4	1	1	4	4	4	4	4	4	1	4	4	4	3	3	3	4	4	4	4	4	3	2	1	1	4	1	2	4	1	4	4	1	1	1	1	1	1	4
Male	45 to 54 years	North America	2	3	1	1	4	4	1	3	4	4	1	2	4	4	4	1	1	5	4	4	4	4	4	5	5	5	1	1	4	3	2	4	4	1	1	4	2	1	1	4	3	1	1	1	4	4	5
Female	25 to 34 years	Europe	2	5	2	3	2	3	4	2	2	4	2	2	4	2	4	4	4	2	4	3	3	2	2	2	1	1	3	2	2	3	5	3	2	3	2	1	3	3	1	3	3	1	3	1	1	1	3
Female	18 to 24 years	Europe	1	1	1	1	2	3	2	5	1	5	5	5	3	2	1	1	1	1	1	1	1	1	1	1	1	2	2	2	2	4	4	4	4	3	2	3	5	4	5	5	5	2	3	4	4	4	4
Male	25 to 34 years	North America	5	5	5	5	5	1	1	1	1	5	1	5	1	1	5	1	5	1	5	1	1	5	1	1	5	5	1	1	5	5	5	5	5	5	4	4	4	4	5	4	5	4	4	5	4	5	4
Female	45 to 54 years	North America	5	5	5	5	5	5	5	5	5	5	5	1	5	5	5	5	5	5	5	5	5	1	3	1	5	1	1	1	5	5	5	5	5	5	5	5	5	5	5	5	4	5	5	5	5	5	5
Male	25 to 34 years	North America	1	1	2	2	3	4	2	3	1	5	1	5	1	2	1	1	1	3	1	1	4	1	1	3	1	5	1	2	2	4	4	3	3	2	1	3	2	4	5	4	5	4	3	4	4	4	2
Male	18 to 24 years	North America	1	1	1	2	3	4	2	5	3	2	5	1	4	5	1	1	1	5	3	2	2	3	2	5	2	5	2	5	1	4	4	4	3	2	1	3	5	2	3	5	4	1	5	4	4	4	5
Male	35 to 44 years	North America	5	5	2	1	5	2	5	5	5	5	5	1	2	1	5	5	5	5	5	5	5	5	5	5	5	5	5	5	5	5	5	3	4	5	3	5	5	5	5	5	4	3	4	5	5	5	5
Male	25 to 34 years	Other (please specify)	3	3	1	2	4	3	3	5	2	5	5	5	4	2	5	5	5	2	5	5	5	3	5	5	1	5	1	3	4	2	2	4	3	1	2	2	5	3	5	5	5	1	3	5	5	5	3
Male	25 to 34 years	North America	5	5	5	5	5	1	5	1	1	5	1	5	1	5	5	1	1	1	5	2	1	1	5	1	1	2	1	5	1	5	5	5	5	5	4	5	4	4	5	4	5	4	5	5	4	4	4
Male	25 to 34 years	North America	5	5	5	5	5	5	1	5	5	1	5	5	5	5	5	1	5	5	5	5	1	5	5	5	1	5	5	5	5	5	5	5	5	5	5	4	5	5	4	5	5	5	5	5	4	5	5
Male	35 to 44 years	North America	1	1	3	3	2	3	1	2	2	2	1	2	2	2	2	2	2	2	2	2	2	2	2	2	2	2	2	2	2	4	4	2	2	3	2	4	3	3	3	4	3	3	3	3	3	3	3
Male	25 to 34 years	North America	2	1	4	1	1	3	5	1	1	3	4	5	5	2	5	3	5	1	3	5	3	1	2	2	1	5	2	1	5	3	4	1	4	4	2	5	4	4	2	1	5	5	3	5	2	5	4
Female	25 to 34 years	North America	5	5	5	5	5	5	5	5	5	5	5	5	5	5	5	5	5	5	5	5	5	5	5	5	5	5	5	5	5	5	5	5	5	5	5	5	5	5	5	5	5	5	5	5	5	5	5
Male	25 to 34 years	North America	1	5	1	1	2	1	4	3	2	5	2	5	4	1	5	2	5	4	5	1	3	1	5	2	4	5	1	2	5	4	5	4	4	3	4	1	2	3	5	3	5	1	4	5	3	5	1
Male	25 to 34 years	Other (please specify)	3	3	3	3	4	4	4	2	4	4	4	4	4	4	3	3	3	2	4	4	3	2	4	3	3	3	4	4	4	2	2	2	2	1	1	1	3	1	1	1	1	1	1	2	2	2	3
Male	18 to 24 years	Africa	1	1	1	2	2	2	1	5	1	1	1	2	1	1	2	1	5	1	2	2	2	5	2	1	3	2	2	1	2	4	4	4	3	3	3	4	5	4	4	4	3	4	4	3	4	5	4
Male	18 to 24 years	Middle East	2	5	4	1	4	5	2	5	5	2	4	5	5	5	5	5	5	1	1	1	5	5	5	1	5	5	5	1	2	3	5	1	4	1	5	3	5	5	3	1	5	5	5	5	5	5	4
Female	35 to 44 years	Europe	1	2	3	3	4	4	1	5	1	3	2	2	5	2	4	5	2	2	2	2	2	2	1	1	1	5	2	4	2	4	3	2	2	1	1	4	5	4	2	3	3	5	3	1	5	3	3
Male	35 to 44 years	North America	2	2	2	2	1	4	2	1	3	1	5	3	3	1	1	4	4	2	4	2	1	2	2	2	2	2	2	1	1	3	3	3	3	4	1	3	4	2	4	5	2	2	4	4	1	1	3
Male	25 to 34 years	North America	5	5	5	5	5	5	1	1	1	1	5	5	1	5	5	5	5	5	5	5	5	5	5	5	5	5	5	5	5	5	5	5	5	5	5	4	4	4	4	5	5	4	5	5	5	5	5
Male	25 to 34 years	North America	5	5	5	5	5	5	5	5	5	5	5	5	5	5	5	5	5	5	5	5	5	5	5	5	5	5	5	5	5	5	5	5	5	5	5	5	5	5	5	5	5	5	5	5	5	5	5
Female	25 to 34 years	Middle East	1	5	5	3	1	2	4	1	2	4	5	2	2	2	4	5	5	5	4	5	2	4	5	2	4	5	3	5	1	4	5	5	2	4	3	1	4	3	1	5	3	3	3	1	5	5	5
Female	35 to 44 years	North Africa	3	2	2	2	3	2	2	3	3	2	3	1	2	2	2	2	2	3	3	2	3	2	3	1	5	3	3	4	1	2	3	3	3	2	3	3	2	2	3	2	4	3	3	3	3	3	2
Male	35 to 44 years	North America	1	2	1	1	2	1	2	2	2	1	2	2	2	3	2	1	2	1	2	2	1	2	2	1	2	1	2	1	2	4	3	4	4	3	4	3	3	3	4	3	3	3	2	3	4	3	4
Male	35 to 44 years	Emirati	5	1	5	5	5	1	5	5	5	5	5	5	5	5	5	5	5	5	5	5	5	5	5	5	2	5	5	5	5	5	4	5	5	5	4	5	5	5	5	5	5	5	5	5	5	5	5
Male	55 to 64 years	North America	1	1	1	2	1	2	2	5	2	1	5	2	2	1	5	5	5	1	5	5	5	5	5	5	5	1	5	5	5	4	4	4	3	4	3	3	5	3	4	5	3	3	4	5	5	5	4
Male	45 to 54 years	North America	2	2	2	1	2	1	2	2	1	2	1	2	1	2	2	2	2	2	1	1	1	1	2	2	2	1	2	2	1	3	3	3	4	3	4	3	3	4	3	4	3	4	3	3	3	3	3
Male	65 or older	North America	5	5	5	5	3	3	5	5	5	5	5	5	5	5	5	5	5	5	4	4	4	5	5	5	5	5	5	5	5	5	5	5	5	2	2	5	5	5	5	5	5	5	5	5	5	5	5
Male	35 to 44 years	Central Asia	2	2	3	3	4	4	2	2	2	2	5	1	1	2	2	2	1	1	1	2	2	1	2	2	2	2	1	2	1	3	3	2	2	1	1	3	3	3	3	5	4	4	3	3	3	4	4
Male	65 or older	Middle East	4	4	4	4	4	4	4	4	4	4	4	4	4	4	4	4	4	4	4	4	4	4	4	4	4	4	4	2	4	1	1	1	1	1	1	1	1	1	1	1	1	1	1	1	1	1	1
Female	45 to 54 years	South Asia	4	4	2	4	4	4	4	5	2	5	5	4	4	4	4	4	4	2	4	4	4	4	4	4	4	4	4	4	4	1	1	3	1	1	1	1	5	3	5	5	1	1	1	1	1	1	3
Female	65 or older	North America	3	1	4	4	1	4	3	1	4	4	3	4	4	4	1	1	2	3	1	1	3	3	3	3	3	2	3	2	5	2	4	1	1	4	1	2	4	1	1	2	1	1	1	4	4	3	2
Female	45 to 54 years	North America	3	2	4	4	4	4	4	1	3	1	1	5	4	3	2	2	4	2	4	3	4	4	4	4	3	2	3	1	3	2	3	1	1	1	1	1	4	2	4	4	5	1	2	3	3	1	3
Female	55 to 64 years	Europe	5	5	2	1	1	4	1	5	1	1	5	5	1	1	5	5	1	5	5	1	1	5	5	5	5	5	4	5	1	5	5	3	4	4	1	4	5	4	4	5	5	4	4	5	5	4	5
Female	65 or older	North America	3	4	4	4	5	4	2	3	4	4	4	4	4	4	4	4	4	2	3	5	5	5	5	5	5	2	5	1	5	2	1	1	1	5	1	3	2	1	1	1	1	1	1	1	1	1	3
Female	55 to 64 years	North America	1	5	2	1	3	4	2	5	1	2	1	1	2	1	5	5	1	1	3	3	3	2	1	2	2	5	5	1	2	4	5	3	4	2	1	3	5	4	3	4	4	3	4	5	5	4	4
Female	65 or older	North America	5	5	5	5	5	5	5	5	5	5	5	5	5	5	5	5	5	5	5	5	1	5	5	5	5	5	5	5	5	5	5	5	5	5	5	5	5	5	5	5	5	5	5	5	5	5	5
Female	55 to 64 years	North America	5	5	5	5	2	3	5	5	5	5	5	1	5	1	5	1	5	5	5	5	5	5	5	5	5	5	5	5	5	5	5	5	5	3	2	5	5	5	5	5	4	5	4	5	4	5	5
Female	45 to 54 years	North America	5	1	1	5	1	2	5	5	5	5	5	1	1	5	5	1	4	2	4	4	4	5	3	4	4	5	5	5	4	5	4	4	5	4	3	5	5	5	5	5	4	4	5	5	4	1	3
Female	55 to 64 years	North America	3	2	3	2	3	3	2	5	1	1	5	2	2	3	3	2	2	1	1	1	1	1	1	1	1	2	3	1	2	2	3	2	3	2	2	3	5	4	4	5	3	3	2	2	3	3	4
Female	45 to 54 years	North America	3	2	1	5	1	3	2	5	1	1	5	1	1	1	1	1	1	1	1	1	1	5	5	5	5	5	5	5	5	2	3	4	5	4	2	3	5	4	4	5	4	4	4	4	4	4	4
Female	65 or older	North America	1	1	1	1	3	4	3	5	1	1	5	5	3	2	3	3	3	1	3	3	3	3	3	1	3	2	2	5	5	4	4	4	4	2	1	2	5	4	4	5	5	2	3	2	2	2	4
Female	55 to 64 years	North America	2	2	2	3	3	3	3	4	3	3	5	3	3	3	3	3	2	1	3	3	3	2	2	3	3	2	3	3	3	3	3	3	2	2	2	2	1	2	2	5	2	2	2	2	2	3	4
Female	45 to 54 years	Other (please specify)	5	5	1	5	1	1	1	5	5	1	5	5	1	5	5	5	5	5	1	5	5	5	5	5	1	5	1	5	5	5	5	4	5	4	4	4	5	5	4	5	5	4	5	5	5	5	5
Female	45 to 54 years	Africa	2	2	2	4	4	4	4	3	4	5	5	3	4	1	4	1	4	4	5	5	5	5	4	4	4	1	4	5	4	3	3	3	1	1	1	1	2	1	5	5	2	1	4	1	4	1	1
Female	65 or older	North America	2	2	3	2	3	3	3	2	3	2	1	2	4	2	2	1	2	1	3	3	3	2	1	1	2	2	3	2	2	3	3	2	3	2	2	2	3	2	3	4	3	1	3	3	4	3	4
Female	45 to 54 years	North America	5	5	3	3	4	4	3	5	5	5	5	2	5	2	2	3	2	2	2	3	3	3	2	3	2	2	2	2	2	5	5	2	2	1	1	2	5	5	5	5	3	5	3	3	2	3	3
Female	65 or older	Europe	5	5	5	5	3	2	5	5	2	1	5	5	2	1	1	1	4	2	1	1	5	5	1	1	1	1	5	1	5	5	5	5	5	2	3	5	5	3	4	5	5	3	4	4	4	1	3
Female	45 to 54 years	Other (please specify)	5	5	5	5	5	5	5	5	5	5	5	5	5	5	5	4	5	1	1	5	5	1	5	5	5	5	5	5	5	5	5	5	5	5	5	5	5	5	5	5	5	5	5	5	1	5	4
Female	55 to 64 years	North America	5	5	5	1	1	3	5	5	5	5	5	5	4	5	1	5	5	5	2	1	5	1	5	5	5	5	5	5	5	5	5	5	4	4	2	5	5	5	5	5	5	1	5	4	5	5	5
Female	45 to 54 years	Western Europe	2	2	2	2	3	3	3	1	2	2	1	1	2	1	1	2	2	1	2	2	2	1	1	2	2	2	1	5	1	3	3	3	3	2	2	2	4	3	3	4	4	3	4	4	3	3	4
Female	55 to 64 years	Other (please specify)	2	1	1	1	3	2	1	5	1	1	2	1	2	2	5	5	1	1	2	2	2	1	5	5	5	1	5	5	1	3	4	4	4	2	3	4	5	4	4	3	4	3	3	5	5	4	4
Female	45 to 54 years	South Asia	4	3	2	4	2	1	4	3	5	4	4	2	4	1	4	4	1	4	3	1	4	5	4	5	4	2	3	4	5	1	2	3	1	3	4	1	2	5	1	1	3	1	4	1	1	4	1
Female	45 to 54 years	North America	5	5	1	5	2	3	3	2	3	1	1	5	2	2	3	2	4	2	4	4	3	2	3	3	4	1	2	2	3	5	5	4	5	3	2	2	3	2	4	4	5	3	3	2	3	1	3
Male	18 to 24 years	Emirati	5	5	5	5	5	5	5	5	5	5	5	5	5	5	5	5	5	5	5	5	5	5	5	5	5	5	5	5	5	5	5	5	5	5	5	5	5	5	5	5	5	5	5	5	5	5	5
Female	45 to 54 years	Middle East	3	3	3	4	4	4	4	1	4	1	1	4	4	2	3	3	3	1	4	3	3	3	1	4	3	4	4	4	4	2	2	2	1	1	1	1	4	1	4	4	1	1	3	2	2	2	4
Female	45 to 54 years	North America	5	5	5	5	5	1	5	5	1	5	5	5	1	5	5	5	5	1	1	5	5	5	5	5	5	1	1	5	5	5	5	5	5	5	4	5	5	4	5	5	5	4	5	5	5	5	4
Female	45 to 54 years	North America	5	5	4	4	4	4	5	5	4	3	5	4	4	4	3	4	4	2	4	4	4	4	4	4	4	4	4	4	4	5	5	1	1	1	1	5	5	1	2	5	1	1	1	2	1	1	3
Female	45 to 54 years	North America	5	5	5	5	5	1	1	5	5	5	5	5	5	5	5	5	5	5	5	5	5	5	5	5	5	5	5	5	5	5	5	5	5	5	4	4	5	5	5	5	5	5	5	5	5	5	5
Female	45 to 54 years	North America	5	5	1	1	3	2	2	5	5	5	5	5	5	5	1	5	1	5	5	5	5	5	5	5	5	5	5	1	5	5	5	4	4	2	3	3	5	5	5	5	5	5	5	4	5	4	5
Female	18 to 24 years	Europe	1	2	2	2	2	1	2	2	2	2	2	2	2	2	2	2	1	2	2	1	2	1	2	1	2	2	1	2	2	4	3	3	3	3	4	3	3	3	3	3	3	3	3	3	3	4	3
Female	55 to 64 years	Western Europe	1	2	2	2	2	2	2	2	1	2	2	2	2	2	3	3	4	2	2	3	2	2	4	2	3	2	3	2	2	4	3	3	3	3	3	3	3	4	3	3	3	3	3	2	2	1	3
Female	45 to 54 years	North America	1	1	1	1	1	1	1	1	1	1	1	1	1	1	1	1	1	1	1	1	1	1	1	1	1	2	2	2	1	4	4	4	4	4	4	4	4	4	4	4	4	4	4	4	4	4	4
Female	35 to 44 years	North Africa	5	1	1	1	1	1	1	1	1	1	5	1	1	1	1	2	2	2	2	2	2	1	2	2	2	2	2	2	2	5	4	4	4	4	4	4	4	4	4	5	4	4	4	4	3	3	3
Female	45 to 54 years	North America	1	1	1	2	3	4	4	3	3	3	1	2	4	1	1	2	4	1	2	2	2	2	1	2	2	2	1	2	2	4	4	4	3	2	1	1	2	2	2	4	3	1	4	4	3	1	4
Male	18 to 24 years	North America	5	2	3	3	1	1	2	3	5	1	5	3	3	2	2	3	2	2	1	2	1	1	1	1	5	5	3	4	2	5	3	2	2	4	4	3	2	5	4	5	2	2	3	3	2	3	3
Female	45 to 54 years	Middle East	1	1	1	2	1	1	2	1	2	2	2	2	1	1	1	2	2	2	3	3	3	2	2	5	5	4	3	3	2	4	4	4	3	4	4	3	4	3	3	3	3	4	4	4	3	3	3
Female	35 to 44 years	East Asia/Pacific	5	5	5	5	5	5	5	1	5	5	5	5	5	2	5	2	4	2	5	5	2	2	2	2	5	5	5	5	5	5	5	5	5	5	5	5	4	5	5	5	5	5	3	5	3	1	3
Female	55 to 64 years	Europe	1	2	3	5	4	4	4	1	4	4	5	4	4	4	1	4	1	5	2	3	4	2	2	5	2	2	1	2	3	4	3	2	5	1	1	1	4	1	1	5	1	1	1	4	1	4	5
Female	45 to 54 years	North America	1	1	3	3	4	4	2	5	1	1	5	2	4	4	2	5	1	5	2	2	2	1	1	1	1	1	5	5	5	4	4	2	2	1	1	3	5	4	4	5	3	1	1	3	5	4	5
Female	45 to 54 years	North America	2	2	3	3	3	3	2	1	1	2	5	1	4	3	3	3	3	2	2	2	3	3	3	3	3	2	3	2	2	3	3	2	2	2	2	3	4	4	3	5	4	1	2	2	2	2	3
Male	45 to 54 years	Europe	2	2	2	2	3	3	3	1	2	2	2	2	2	2	2	2	2	2	3	2	2	2	2	2	2	2	2	2	2	3	3	3	3	2	2	2	4	3	3	3	3	3	3	3	3	3	3
Female	45 to 54 years	North America	2	2	3	2	4	4	4	1	2	3	5	1	2	2	1	2	2	2	2	3	2	2	2	1	1	1	2	2	1	3	3	2	3	1	1	1	4	3	2	5	4	3	3	4	3	3	3
Male	18 to 24 years	North America	1	1	2	5	2	1	1	5	1	2	5	5	1	2	1	2	5	1	1	5	2	1	5	2	2	1	2	5	1	4	4	3	5	3	4	4	5	4	3	5	5	4	3	4	3	5	4
Male	25 to 34 years	North America	2	2	2	2	2	2	2	2	2	2	2	2	2	2	2	2	2	2	2	2	2	2	2	2	2	2	2	2	2	3	3	3	3	3	3	3	3	3	3	3	3	3	3	3	3	3	3
Male	55 to 64 years	North America	5	5	5	5	5	5	5	5	5	5	5	5	5	5	5	5	5	5	5	5	5	5	5	5	5	5	5	5	5	5	5	5	5	5	5	5	5	5	5	5	5	5	5	5	5	5	5
Male	45 to 54 years	North America	5	5	5	1	3	4	4	5	4	1	5	2	4	1	2	4	1	2	2	3	2	2	2	3	3	2	2	3	1	5	5	5	4	2	1	1	5	1	4	5	3	1	4	3	1	4	3
Female	45 to 54 years	Western Europe	1	1	2	3	1	3	3	3	4	4	1	3	4	3	3	1	4	2	3	1	2	2	5	2	2	3	1	1	5	4	4	3	2	4	2	2	2	1	1	4	2	1	2	2	4	1	3
Male	45 to 54 years	North America	2	2	1	1	1	2	1	5	1	1	5	1	1	5	5	1	5	1	1	1	1	1	1	1	2	1	1	1	1	3	3	4	4	4	3	4	5	4	4	5	4	4	5	5	4	5	4
Female	55 to 64 years	North America	3	3	3	3	3	3	3	3	3	3	3	3	3	3	3	3	3	3	3	3	3	3	3	3	3	3	3	3	3	2	2	2	2	2	2	2	2	2	2	2	2	2	2	2	2	2	2
Male	55 to 64 years	North America	4	4	4	4	4	4	1	1	4	4	1	1	4	4	1	3	3	5	4	4	4	4	1	2	2	2	1	2	4	1	1	1	1	1	1	4	4	1	1	4	4	1	1	4	2	2	5
Female	45 to 54 years	North America	2	2	4	2	3	4	4	2	3	2	2	4	4	4	2	2	2	4	1	1	1	1	1	1	1	1	1	1	1	3	3	1	3	2	1	1	3	2	3	3	1	1	1	3	3	3	1
Female	45 to 54 years	North America	1	1	3	3	3	4	4	5	1	5	5	1	3	3	2	2	2	2	2	2	2	1	1	1	1	2	1	1	1	4	4	2	2	2	1	1	5	4	5	5	4	2	2	3	3	3	3
Female	65 or older	North America	5	5	2	5	5	1	5	5	3	5	5	1	3	3	1	1	1	5	3	3	3	2	3	3	3	1	2	1	1	5	5	3	5	5	4	5	5	2	5	5	4	2	2	4	4	4	5
Male	25 to 34 years	South Asia	3	1	1	3	3	3	2	5	3	2	2	2	2	2	1	2	4	1	3	3	3	2	3	2	3	2	3	2	1	2	4	4	2	2	2	3	5	2	3	3	3	3	3	4	3	1	4
Female	45 to 54 years	North America	1	1	1	5	3	3	5	5	2	5	5	1	5	1	5	5	1	5	5	5	5	5	5	5	5	2	5	5	5	4	4	4	5	2	2	5	5	3	5	5	4	5	4	5	5	4	5
Female	45 to 54 years	North America	1	1	1	1	1	3	3	1	2	2	1	1	2	2	2	3	1	2	3	2	2	1	1	1	1	2	2	1	1	4	4	4	4	4	2	2	4	3	3	4	4	3	3	3	2	4	3
Male	25 to 34 years	North America	5	1	5	1	1	5	1	5	1	1	1	1	1	1	1	5	1	5	1	1	1	5	1	1	1	5	1	1	1	5	4	5	4	4	5	4	5	4	4	4	4	4	4	4	5	4	5
Male	65 or older	North America	1	1	1	2	1	1	1	1	1	1	1	1	1	1	1	1	1	1	1	1	1	1	1	1	1	1	1	1	1	4	4	4	3	4	4	4	4	4	4	4	4	4	4	4	4	4	4
Male	45 to 54 years	North America	5	2	2	1	4	4	4	4	4	4	5	2	4	4	3	4	4	3	4	4	4	2	4	4	4	4	4	4	4	5	3	3	4	1	1	1	1	1	1	5	3	1	1	2	1	1	2
Male	25 to 34 years	North America	4	4	4	4	4	4	4	4	4	4	4	4	4	4	4	4	4	4	4	4	4	4	4	4	4	4	4	4	4	1	1	1	1	1	1	1	1	1	1	1	1	1	1	1	1	1	1
Female	55 to 64 years	North America	2	2	3	3	2	3	3	2	2	3	2	2	3	2	3	3	3	2	2	2	3	2	2	2	3	3	2	3	3	3	3	2	2	3	2	2	3	3	2	3	3	2	3	2	2	2	3
Male	45 to 54 years	North America	2	1	3	2	3	3	2	1	2	2	1	2	2	2	1	1	2	1	3	3	3	2	2	2	3	1	2	2	3	3	4	2	3	2	2	3	4	3	3	4	3	3	3	4	4	3	4
Male	18 to 24 years	North America	1	5	1	2	1	4	2	5	5	1	5	1	5	2	2	5	5	5	2	3	2	5	5	2	3	2	1	2	5	4	5	4	3	4	1	3	5	5	4	5	4	5	3	3	5	5	5
Male	45 to 54 years	Europe	1	1	2	2	2	2	2	2	2	2	2	2	2	2	2	2	2	1	2	2	2	2	2	2	2	2	2	2	2	4	4	3	3	3	3	3	3	3	3	3	3	3	3	3	3	3	4
Female	45 to 54 years	North America	5	5	1	5	5	5	2	1	5	2	1	2	3	5	5	2	3	5	5	1	1	5	5	5	5	5	5	5	5	5	5	4	5	5	5	3	4	5	3	4	3	2	5	5	3	2	5
Male	45 to 54 years	North America	5	5	5	5	5	5	5	5	5	5	5	5	5	5	5	5	5	5	5	5	5	5	5	5	5	5	5	5	5	5	5	5	5	5	5	5	5	5	5	5	5	5	5	5	5	5	5
Male	45 to 54 years	North America	2	2	2	1	3	3	1	5	5	5	5	1	1	2	5	5	5	5	4	4	4	1	2	5	1	5	1	5	5	3	3	3	4	2	2	4	5	5	5	5	4	4	3	5	5	5	5
Male	55 to 64 years	Europe	1	1	5	5	2	2	5	2	5	5	5	5	2	1	5	5	5	5	5	5	5	5	5	5	5	5	5	5	5	4	4	5	5	3	3	5	3	5	5	5	5	3	4	5	5	5	5
Male	25 to 34 years	Africa	1	1	1	2	2	1	2	1	2	2	2	1	2	3	3	2	2	2	1	1	2	1	4	2	1	1	5	1	2	4	4	4	3	3	4	3	4	3	3	3	4	3	2	2	3	3	3
Male	18 to 24 years	Other (please specify)	2	2	2	2	2	2	2	2	2	2	2	2	2	2	2	2	2	2	2	2	2	2	2	2	2	2	2	2	2	3	3	3	3	3	3	3	3	3	3	3	3	3	3	3	3	3	3
Female	45 to 54 years	Other (please specify)	1	2	3	4	4	4	4	4	4	2	5	3	4	3	4	4	4	4	4	4	3	2	1	3	3	2	2	4	5	4	3	2	1	1	1	1	1	1	3	5	2	1	2	1	1	1	1
Male	25 to 34 years	North America	4	4	4	4	4	4	4	4	4	4	4	4	4	4	4	4	4	4	4	4	4	4	4	4	4	4	4	4	4	1	1	1	1	1	1	1	1	1	1	1	1	1	1	1	1	1	1
Female	45 to 54 years	North America	4	4	3	4	3	4	4	4	4	4	3	4	4	4	4	4	4	3	4	4	4	4	4	4	4	4	4	4	4	1	1	2	1	2	1	1	1	1	1	2	1	1	1	1	1	1	2
Female	55 to 64 years	North Africa	2	2	2	2	2	2	2	2	2	2	2	2	2	2	3	2	2	2	2	2	2	2	2	2	2	2	2	2	2	3	3	3	3	3	3	3	3	3	3	3	3	3	3	2	3	3	3
Male	35 to 44 years	North America	1	1	1	1	1	1	1	1	3	3	1	2	2	2	2	1	1	1	2	1	1	1	1	1	2	1	1	1	3	4	4	4	4	4	4	4	4	2	2	4	3	3	3	3	4	4	4
Male	35 to 44 years	North America	2	2	2	1	3	4	4	1	1	1	5	2	2	2	1	1	1	1	1	1	5	5	5	5	5	5	1	1	1	3	3	3	4	2	1	1	4	4	4	5	3	3	3	4	4	4	4
Male	45 to 54 years	North America	1	1	1	1	1	2	1	1	1	1	1	1	1	1	1	1	1	1	1	1	1	1	1	1	1	1	1	1	1	4	4	4	4	4	3	4	4	4	4	4	4	4	4	4	4	4	4
Male	25 to 34 years	Europe	1	2	1	5	1	2	2	1	5	1	1	1	1	5	1	1	5	5	1	1	1	5	1	1	1	5	5	5	1	4	3	4	5	4	3	3	4	5	4	4	4	4	5	4	4	5	5
Male	45 to 54 years	North America	5	5	1	1	5	5	5	5	5	1	1	1	2	1	5	5	5	5	2	5	1	3	3	1	1	5	1	2	2	5	5	4	4	5	5	5	5	5	4	4	4	3	4	5	5	5	5
Female	45 to 54 years	North America	1	1	1	1	4	1	1	1	1	1	4	2	2	2	1	2	2	5	3	1	1	1	5	1	1	5	1	1	1	4	4	4	4	1	4	4	4	4	4	1	3	3	3	4	3	3	5
Male	18 to 24 years	North America	2	2	2	2	2	2	2	2	2	2	2	2	2	2	2	2	2	2	2	2	2	2	2	2	2	2	2	2	2	3	3	3	3	3	3	3	3	3	3	3	3	3	3	3	3	3	3
Male	55 to 64 years	North America	5	5	5	5	3	3	5	5	2	1	5	5	1	5	5	5	5	5	5	5	5	5	5	5	5	5	5	5	5	5	5	5	5	2	2	5	5	3	4	5	5	4	5	5	5	5	5
Female	55 to 64 years	North America	1	1	4	2	4	4	4	5	4	4	5	5	4	2	4	2	2	4	4	4	4	2	2	2	2	2	2	5	4	4	4	1	3	1	1	1	5	1	1	5	5	1	3	1	3	3	1
Female	25 to 34 years	East Asia/Pacific	1	5	2	5	3	5	1	1	3	1	5	1	5	2	5	5	1	3	2	1	3	2	1	2	2	5	2	2	1	4	5	3	5	2	5	4	4	2	4	5	4	5	3	5	5	4	2
Female	55 to 64 years	North America	2	1	2	2	2	3	3	3	2	1	1	1	1	2	2	5	5	5	1	5	5	5	1	1	1	1	5	1	5	3	4	3	3	3	2	2	2	3	4	4	4	4	3	3	5	5	5
Female	45 to 54 years	Central Asia	5	5	5	5	5	1	1	1	1	1	2	1	5	1	2	5	2	1	1	5	2	5	1	5	2	1	5	1	1	5	5	5	5	5	4	4	4	4	4	3	4	5	4	3	5	3	4
Female	45 to 54 years	East Asia/Pacific	1	1	2	2	3	3	3	1	1	1	5	3	3	2	5	5	5	1	2	2	2	2	2	2	2	1	1	1	2	4	4	3	3	2	2	2	4	4	4	5	2	2	3	5	5	5	4
Male	45 to 54 years	Africa	4	4	4	4	4	4	4	4	4	4	4	4	4	4	4	4	4	4	4	4	4	4	3	3	4	4	4	4	4	1	1	1	1	1	1	1	1	1	1	1	1	1	1	1	1	1	1
Male	25 to 34 years	Europe	1	1	1	1	5	5	2	5	1	5	1	5	5	1	3	5	1	2	1	5	2	5	1	5	1	5	5	5	3	4	4	4	4	5	5	3	5	4	5	4	5	5	4	2	5	4	3
Male	18 to 24 years	North America	1	5	2	2	5	1	5	5	5	5	5	5	1	5	5	1	2	2	1	5	5	5	5	5	5	5	5	5	5	4	5	3	3	5	4	5	5	5	5	5	5	4	5	5	4	3	3
Male	25 to 34 years	North Africa	2	2	2	5	5	1	4	2	5	5	5	1	1	2	2	5	5	1	5	5	2	5	2	5	3	3	2	3	2	3	3	3	5	5	4	1	3	5	5	5	4	4	3	3	5	5	4
Female	25 to 34 years	North America	5	1	1	1	1	1	1	1	1	1	1	1	1	1	1	1	1	1	1	1	1	1	2	2	1	1	2	2	2	5	4	4	4	4	4	4	4	4	4	4	4	4	4	4	4	4	4
Male	65 or older	North America	2	2	3	3	4	4	4	4	4	3	2	3	3	3	2	2	3	1	2	2	2	3	3	2	3	2	3	3	1	3	3	2	2	1	1	1	1	1	2	3	2	2	2	3	3	2	4
Female	35 to 44 years	North America	2	1	2	2	2	2	2	5	4	1	5	2	4	2	1	2	1	1	3	3	3	2	3	3	2	1	1	1	3	3	4	3	3	3	3	3	5	1	4	5	3	1	3	4	3	4	4
Female	25 to 34 years	North America	1	1	1	1	1	1	1	1	1	1	1	1	1	1	1	1	1	1	1	1	1	2	2	2	2	2	2	2	2	4	4	4	4	4	4	4	4	4	4	4	4	4	4	4	4	4	4
Male	45 to 54 years	North America	2	2	1	1	3	2	1	5	5	5	5	5	5	5	5	5	5	5	5	5	5	1	5	5	5	5	1	1	1	3	3	4	4	2	3	4	5	5	5	5	5	5	5	5	5	5	5
Male	25 to 34 years	North Africa	1	2	5	1	2	3	2	2	1	2	2	1	2	1	2	1	2	2	1	1	2	1	2	1	1	1	1	1	1	4	3	5	4	3	2	3	3	4	3	3	4	3	4	3	4	3	3
Male	45 to 54 years	North America	5	5	4	4	4	4	2	5	1	1	5	5	4	2	1	1	1	1	4	4	4	2	2	3	3	2	3	1	3	5	5	1	1	1	1	3	5	4	4	5	5	1	3	4	4	4	4
Female	35 to 44 years	North America	3	2	2	2	3	2	2	1	2	1	5	1	3	2	1	1	1	1	1	1	1	1	1	1	1	1	3	1	1	2	3	3	3	2	3	3	4	3	4	5	4	2	3	4	4	4	4
Male	35 to 44 years	North America	1	1	1	1	2	3	2	2	2	2	2	2	2	2	2	2	2	2	1	1	1	1	1	1	1	1	1	1	1	4	4	4	4	3	2	3	3	3	3	3	3	3	3	3	3	3	3
Female	18 to 24 years	North America	1	2	3	3	3	3	3	1	1	1	1	1	3	1	3	1	1	2	1	1	1	1	1	1	1	1	2	1	1	4	3	2	2	2	2	2	4	4	4	4	4	2	4	2	4	4	3
Female	25 to 34 years	North America	2	2	4	3	4	4	4	5	3	3	5	3	4	3	1	5	1	5	3	3	3	4	4	4	4	3	4	3	4	3	3	1	2	1	1	1	5	2	2	5	2	1	2	4	5	4	5
Male	35 to 44 years	North America	5	5	5	5	5	2	2	2	2	1	5	5	2	2	1	2	2	2	1	1	1	1	1	1	1	1	2	5	5	5	5	5	5	5	3	3	3	3	4	5	5	3	3	4	3	3	3
Female	35 to 44 years	North America	2	1	5	1	3	3	3	2	3	2	5	5	2	3	4	3	5	5	5	5	5	5	5	5	5	1	5	5	5	3	4	5	4	2	2	2	3	2	3	5	5	3	2	1	2	5	5
Female	35 to 44 years	Europe	2	5	2	2	2	3	3	1	1	1	5	1	3	1	2	5	1	2	4	3	3	5	2	2	1	1	2	2	3	3	5	3	3	3	2	2	4	4	4	5	4	2	4	3	5	4	3
Male	35 to 44 years	North America	1	2	3	3	3	4	4	5	1	5	5	3	4	4	3	2	4	1	4	3	3	2	2	3	3	3	3	3	3	4	3	2	2	2	1	1	5	4	5	5	2	1	1	2	3	1	4
Female	18 to 24 years	North America	3	3	3	3	3	3	3	1	3	2	1	3	3	3	2	1	2	1	2	2	2	2	2	2	2	3	3	1	2	2	2	2	2	2	2	2	4	2	3	4	2	2	2	3	4	3	4
Male	35 to 44 years	Europe	5	5	1	5	5	1	5	1	1	5	5	1	2	2	1	2	1	5	5	1	5	1	1	2	1	2	2	5	1	5	5	4	5	5	4	5	4	4	5	5	4	3	3	4	3	4	5
Female	25 to 34 years	North America	3	3	3	2	3	4	4	5	2	2	5	3	4	2	1	1	1	1	2	1	5	1	2	1	1	2	3	1	1	2	2	2	3	2	1	1	5	3	3	5	2	1	3	4	4	4	4
Female	18 to 24 years	Europe	2	2	2	3	1	3	1	3	4	4	1	2	3	2	1	1	1	1	3	2	2	3	4	2	3	1	2	2	1	3	3	3	2	4	2	4	2	1	1	4	3	2	3	4	4	4	4
Female	18 to 24 years	North America	2	2	3	3	3	4	4	5	2	1	5	1	4	4	4	4	2	2	4	4	4	4	2	4	4	4	4	2	3	3	3	2	2	2	1	1	5	3	4	5	4	1	1	1	1	3	3
Female	25 to 34 years	Europe	5	5	2	1	2	4	4	5	1	5	5	5	5	5	1	5	5	5	1	1	1	1	5	5	5	5	5	5	5	5	5	3	4	3	1	1	5	4	5	5	5	5	5	4	5	5	5
Female	35 to 44 years	North America	5	5	5	5	5	5	5	5	5	5	5	5	5	5	5	5	5	5	5	5	5	5	5	5	5	5	5	5	5	5	5	5	5	5	5	5	5	5	5	5	5	5	5	5	5	5	5
Female	35 to 44 years	North America	2	3	3	1	4	4	4	5	3	1	5	5	5	1	2	3	4	4	4	3	3	3	2	3	2	2	3	3	3	3	2	2	4	1	1	1	5	2	4	5	5	5	4	3	2	1	1
Female	25 to 34 years	Europe	4	4	4	4	4	4	4	4	4	4	4	4	4	4	4	4	4	4	4	4	4	4	4	4	4	4	4	4	4	1	1	1	1	1	1	1	1	1	1	1	1	1	1	1	1	1	1
Female	18 to 24 years	North America	5	2	2	1	1	5	2	1	5	5	1	5	2	1	2	5	2	1	1	2	2	2	2	2	1	2	2	2	2	5	3	3	4	4	5	3	4	5	5	4	5	3	4	3	5	3	4
Male	18 to 24 years	Middle East	3	5	1	1	1	2	1	3	1	3	3	2	2	2	5	5	3	2	2	3	5	5	5	1	1	1	1	5	5	2	5	4	4	4	3	4	2	4	2	2	3	3	3	5	5	2	3
Female	18 to 24 years	North America	1	5	5	5	1	1	5	5	5	5	5	5	5	5	5	5	5	1	5	5	5	5	5	5	5	5	5	5	5	4	5	5	5	4	4	5	5	5	5	5	5	5	5	5	5	5	4
Female	25 to 34 years	North America	1	1	1	2	1	3	3	5	2	5	5	2	1	2	3	1	2	1	1	1	1	1	1	1	1	1	1	1	2	4	4	4	3	4	2	2	5	3	5	5	3	4	3	2	4	3	4
Female	35 to 44 years	East Asia/Pacific	3	2	2	3	1	2	3	2	4	3	1	5	1	2	2	5	2	3	5	2	3	5	3	1	3	2	2	2	3	2	3	3	2	4	3	2	3	1	2	4	5	4	3	3	5	3	2
Female	25 to 34 years	Europe	1	1	1	1	1	1	1	1	5	2	1	5	5	2	2	1	1	1	2	1	2	2	1	3	2	2	3	2	5	4	4	4	4	4	4	4	4	5	3	4	5	5	3	3	4	4	4
Female	25 to 34 years	South Asia	5	5	5	5	5	5	5	5	5	5	5	5	1	4	5	1	5	5	5	5	5	1	5	5	2	5	2	5	5	5	5	5	5	5	5	5	5	5	5	5	5	4	1	5	4	5	5
Female	25 to 34 years	North America	5	5	5	5	5	5	5	5	1	5	5	5	5	5	5	5	5	5	5	1	1	5	2	5	5	5	5	1	5	5	5	5	5	5	5	5	5	4	5	5	5	5	5	5	5	5	5
Female	18 to 24 years	Africa	2	2	2	2	2	2	2	2	2	2	2	2	2	2	2	2	2	2	2	2	2	2	2	2	2	2	2	2	2	3	3	3	3	3	3	3	3	3	3	3	3	3	3	3	3	3	3
Female	18 to 24 years	North America	1	2	1	2	1	2	2	2	2	1	2	3	1	2	1	1	1	1	1	1	3	1	1	1	2	2	2	2	2	4	3	4	3	4	3	3	3	3	4	3	2	4	3	4	4	4	4
Female	25 to 34 years	North America	5	5	5	1	5	5	5	5	5	1	5	5	5	1	1	1	5	1	1	1	2	1	5	1	5	1	1	2	1	5	5	5	4	5	5	5	5	5	4	5	5	5	4	4	4	5	4
Female	35 to 44 years	North America	1	1	1	1	5	5	1	1	2	2	2	2	2	2	2	2	1	1	2	2	2	3	3	3	2	2	2	2	2	4	4	4	4	5	5	4	4	3	3	3	3	3	3	3	3	4	4
Female	35 to 44 years	North America	5	1	1	2	5	1	2	5	2	1	5	1	1	2	5	1	1	2	5	2	1	5	1	2	5	5	2	1	5	5	4	4	3	5	4	3	5	3	4	5	4	4	3	5	4	4	3
Female	35 to 44 years	North America	1	1	1	1	1	1	1	1	1	1	1	1	1	1	1	1	1	1	1	1	1	1	1	1	1	1	1	1	1	4	4	4	4	4	4	4	4	4	4	4	4	4	4	4	4	4	4
Female	35 to 44 years	North America	1	2	2	2	2	2	2	2	2	2	2	2	2	2	2	2	2	1	1	1	1	2	2	1	2	2	2	2	2	4	3	3	3	3	3	3	3	3	3	3	3	3	3	3	3	3	4
Male	25 to 34 years	Australia	1	3	1	2	2	5	5	5	1	5	2	2	2	2	2	2	2	2	2	2	2	2	3	3	1	3	2	1	2	4	2	4	3	3	5	5	5	4	5	3	3	3	3	3	3	3	3
Female	18 to 24 years	South Asia	1	1	3	3	3	4	4	5	5	5	5	5	2	3	1	1	1	1	2	1	3	1	1	1	1	1	1	5	5	4	4	2	2	2	1	1	5	5	5	5	5	3	2	4	4	4	4
Female	35 to 44 years	East Asia/Pacific	1	1	1	1	1	1	1	1	1	1	1	1	1	1	1	1	1	1	1	1	1	1	1	1	1	1	1	1	1	4	4	4	4	4	4	4	4	4	4	4	4	4	4	4	4	4	4
Female	18 to 24 years	North America	5	1	4	4	4	4	2	1	1	1	1	2	3	3	2	1	4	3	4	3	3	3	3	3	3	2	3	3	4	5	4	1	1	1	1	3	4	4	4	4	3	2	2	3	4	1	2
Male	45 to 54 years	North America	5	1	2	2	2	2	3	1	1	1	5	1	1	1	5	5	3	3	3	2	2	2	2	2	3	2	2	1	1	5	4	3	3	3	3	2	4	4	4	5	4	4	4	5	5	2	2
Female	45 to 54 years	North America	2	2	3	3	2	4	2	5	2	1	5	3	4	2	5	5	5	5	3	3	3	1	2	2	2	2	2	2	1	3	3	2	2	3	1	3	5	3	4	5	2	1	3	5	5	5	5
Male	55 to 64 years	North America	5	5	1	5	5	2	2	5	2	1	5	5	2	3	1	5	5	5	1	1	1	5	5	5	5	2	5	5	5	5	5	4	5	5	3	3	5	3	4	5	5	3	2	4	5	5	5
Female	35 to 44 years	North America	1	5	3	3	4	4	2	5	3	5	5	1	4	2	1	2	3	2	4	4	4	3	2	4	3	5	4	1	4	4	5	2	2	1	1	3	5	2	5	5	4	1	3	4	3	2	3
Female	18 to 24 years	North America	5	5	5	5	5	2	5	5	5	5	5	5	5	1	5	5	1	1	1	5	5	5	5	5	5	4	5	5	5	5	5	5	5	5	3	5	5	5	5	5	5	5	4	5	5	4	4
Female	65 or older	East Asia/Pacific	1	1	1	1	1	2	2	1	2	2	2	2	1	1	1	1	2	5	1	2	1	1	2	2	1	1	1	1	1	4	4	4	4	4	3	3	4	3	3	3	3	4	4	4	4	3	5
Female	45 to 54 years	North America	1	1	2	2	1	2	2	5	1	5	5	1	1	5	1	1	1	5	1	1	1	1	1	1	1	5	1	5	5	4	4	3	3	4	3	3	5	4	5	5	4	4	5	4	4	4	5
Female	25 to 34 years	North America	2	2	1	3	3	1	3	1	3	5	3	4	1	1	1	2	4	5	5	4	5	3	1	2	1	3	5	3	1	3	3	4	2	2	4	2	4	2	5	2	1	4	4	4	3	1	5
Female	45 to 54 years	Africa	2	2	2	2	2	2	2	2	2	2	2	2	2	2	2	2	2	2	2	2	2	2	2	2	2	2	2	2	2	3	3	3	3	3	3	3	3	3	3	3	3	3	3	3	3	3	3
Female	25 to 34 years	North America	1	1	1	1	1	1	1	1	1	1	1	1	1	1	1	1	1	1	1	1	1	1	1	1	1	1	1	1	1	4	4	4	4	4	4	4	4	4	4	4	4	4	4	4	4	4	4
Female	45 to 54 years	North America	1	2	2	1	2	2	2	1	5	5	1	1	2	2	1	1	1	2	3	2	1	1	1	1	1	2	4	3	3	4	3	3	4	3	3	3	4	5	5	4	4	3	3	4	4	4	3
Female	65 or older	North America	5	5	5	5	1	1	4	5	1	1	5	5	5	1	1	2	3	1	1	1	1	2	2	2	2	2	2	2	3	5	5	5	5	4	4	1	5	4	4	5	5	5	4	4	3	2	4
Female	45 to 54 years	North America	5	5	1	5	3	1	5	5	5	5	5	1	5	5	5	5	5	5	5	5	5	5	5	5	5	5	5	5	5	5	5	4	5	2	4	5	5	5	5	5	4	5	5	5	5	5	5
Male	45 to 54 years	North America	4	4	4	4	4	4	4	1	4	4	1	4	4	4	4	4	4	4	4	4	4	4	4	4	4	4	4	4	4	1	1	1	1	1	1	1	4	1	1	4	1	1	1	1	1	1	1
Female	45 to 54 years	North America	2	2	2	2	2	2	2	5	3	1	5	3	3	3	4	2	2	1	2	2	3	1	2	1	3	3	2	2	1	3	3	3	3	3	3	3	5	2	4	5	2	2	2	1	3	3	4
Male	55 to 64 years	North America	4	4	4	4	4	4	4	4	4	4	4	4	4	4	4	4	4	4	4	4	4	4	4	4	4	4	4	4	4	1	1	1	1	1	1	1	1	1	1	1	1	1	1	1	1	1	1
Female	18 to 24 years	North America	4	1	3	4	2	4	3	2	4	1	2	4	5	2	2	2	5	2	2	5	1	4	3	2	5	4	2	5	5	1	4	2	1	3	1	2	3	1	4	3	1	5	3	3	3	5	3
Male	35 to 44 years	North America	5	1	1	1	1	1	1	1	1	1	1	1	1	1	1	1	1	1	1	1	1	1	1	1	1	1	1	1	1	5	4	4	4	4	4	4	4	4	4	4	4	4	4	4	4	4	4
Male	25 to 34 years	North America	2	2	3	1	3	4	4	5	2	5	5	2	4	4	5	5	5	5	5	5	5	5	5	5	5	1	5	5	5	3	3	2	4	2	1	1	5	3	5	5	3	1	1	5	5	5	5
Male	25 to 34 years	North America	2	2	3	3	4	4	4	5	2	2	5	3	4	3	5	5	1	1	3	1	5	5	5	1	2	2	2	5	5	3	3	2	2	1	1	1	5	3	3	5	2	1	2	5	5	4	4
Male	25 to 34 years	North America	5	1	1	5	1	1	1	1	5	1	1	1	1	1	1	1	1	1	2	1	1	1	1	1	1	1	1	1	1	5	4	4	5	4	4	4	4	5	4	4	4	4	4	4	4	4	4
Male	18 to 24 years	North America	5	5	1	1	5	5	1	1	1	5	1	5	1	1	5	1	1	2	1	1	2	1	1	1	1	1	1	1	1	5	5	4	4	5	5	4	4	4	5	4	5	4	4	5	4	4	3
Male	18 to 24 years	Africa	5	5	5	5	5	2	5	5	1	2	5	1	5	1	5	5	5	5	5	5	5	5	5	5	5	5	5	5	5	5	5	5	5	5	3	5	5	4	3	5	4	5	4	5	5	5	5
Male	25 to 34 years	Europe	2	2	1	3	3	2	2	1	2	1	5	1	5	2	2	5	1	5	2	2	2	3	1	1	2	5	3	3	1	3	3	4	2	2	3	3	4	3	4	5	4	5	3	3	5	4	5
Male	18 to 24 years	Western Europe	3	1	1	1	2	2	3	1	2	3	1	1	3	1	1	4	2	1	2	1	3	1	2	3	3	3	2	2	1	2	4	4	4	3	3	2	4	3	2	4	4	2	4	4	1	3	4
Female	18 to 24 years	North America	4	4	4	4	4	4	4	5	3	3	5	2	4	2	5	5	4	1	4	1	1	1	4	2	2	1	4	1	4	1	1	1	1	1	1	1	5	2	2	5	3	1	3	5	5	1	4
Female	35 to 44 years	Africa	1	5	1	2	5	3	3	5	5	5	5	5	1	5	5	2	1	2	5	1	3	1	1	3	3	5	2	5	5	4	5	4	3	5	2	2	5	5	5	5	5	4	5	5	3	4	3
Male	65 or older	North America	5	5	5	1	2	3	1	5	2	1	5	5	1	5	5	5	5	5	5	5	5	5	5	5	5	5	5	5	5	5	5	5	4	3	2	4	5	3	4	5	5	4	5	5	5	5	5
Male	45 to 54 years	North America	4	4	4	4	4	4	4	4	4	4	4	4	4	4	4	4	4	4	4	4	4	4	4	4	4	4	4	4	1	1	1	1	1	1	1	1	1	1	1	1	1	1	1	1	1	1	1
Female	45 to 54 years	North America	1	1	1	1	1	1	1	1	1	1	1	1	1	1	1	1	1	1	1	1	1	1	2	1	1	1	1	2	1	4	4	4	4	4	4	4	4	4	4	4	4	4	4	4	4	4	4
Male	65 or older	North America	1	1	3	3	3	3	2	1	1	2	1	2	3	2	1	1	2	5	1	1	1	2	2	2	2	2	2	1	2	4	4	2	2	2	2	3	4	4	3	4	3	2	3	4	4	3	5
Female	45 to 54 years	North America	5	5	5	5	3	3	2	5	2	1	5	2	2	3	2	2	3	1	3	3	3	3	3	3	3	3	2	3	3	5	5	5	5	2	2	3	5	3	4	5	3	3	2	3	3	2	4
Female	18 to 24 years	North America	1	3	5	4	1	2	2	5	1	5	5	2	3	5	5	1	1	2	3	2	1	1	5	3	2	3	2	1	1	4	2	5	1	4	3	3	5	4	5	5	3	2	5	5	4	4	3
Female	55 to 64 years	Other (please specify)	2	2	2	3	3	3	3	5	1	2	5	1	5	3	3	3	1	3	1	1	1	1	1	1	1	2	1	1	1	3	3	3	2	2	2	2	5	4	3	5	4	5	2	2	2	4	2
Female	45 to 54 years	North America	1	1	3	4	4	4	4	1	2	4	1	4	4	4	3	1	1	2	1	2	2	3	1	2	3	4	4	2	1	4	4	2	1	1	1	1	4	3	1	4	1	1	1	2	4	4	3
Female	25 to 34 years	North America	3	1	3	3	2	3	2	1	1	2	5	1	3	3	2	1	2	1	3	2	2	1	2	3	3	2	2	1	3	2	4	2	2	3	2	3	4	4	3	5	4	2	2	3	4	3	4
Male	65 or older	North America	2	2	2	1	3	2	3	1	1	2	2	2	3	3	2	2	2	1	2	2	2	1	2	1	2	3	2	2	1	3	3	3	4	2	3	2	4	4	3	3	3	2	2	3	3	3	4
Female	35 to 44 years	North America	1	1	3	1	3	4	4	5	5	1	5	3	1	1	5	5	1	5	2	2	1	1	1	1	1	1	1	1	1	4	4	2	4	2	1	1	5	5	4	5	2	4	4	5	5	4	5
Female	35 to 44 years	North America	2	2	2	2	2	2	2	5	1	5	5	1	3	5	1	5	5	5	5	5	5	5	5	5	5	5	5	5	5	3	3	3	3	3	3	3	5	4	5	5	4	2	5	4	5	5	5
Male	45 to 54 years	East Asia/Pacific	5	5	5	5	5	5	5	5	1	1	1	5	5	1	1	5	5	5	5	1	2	2	5	5	1	5	5	5	1	5	5	5	5	5	5	5	5	4	4	4	5	5	4	4	5	5	5
Male	35 to 44 years	North America	5	5	5	5	1	1	1	5	5	5	1	5	5	5	1	1	5	1	5	5	5	5	5	1	5	5	5	5	5	5	5	5	5	4	4	4	5	5	5	4	5	5	5	4	4	5	4
Female	25 to 34 years	Africa	1	1	3	1	1	3	2	2	5	5	5	1	2	3	2	2	4	3	3	2	5	1	5	1	2	3	1	2	1	4	4	2	4	4	2	3	3	5	5	5	4	3	2	3	3	1	2
Female	25 to 34 years	South Asia	1	1	5	5	5	5	5	5	5	5	5	5	5	5	5	5	5	5	5	1	1	5	5	5	1	1	1	5	5	4	4	5	5	5	5	5	5	5	5	5	5	5	5	5	5	5	5
Female	55 to 64 years	North America	1	1	1	1	1	3	3	5	1	5	5	1	1	1	1	1	1	1	3	3	3	3	3	3	3	1	3	1	1	4	4	4	4	4	2	2	5	4	5	5	4	4	4	4	4	4	4
Female	55 to 64 years	East Asia/Pacific	4	4	4	4	4	4	4	4	4	4	5	4	4	4	4	4	4	4	4	4	4	4	4	4	4	4	4	4	4	1	1	1	1	1	1	1	1	1	1	5	1	1	1	1	1	1	1
Female	35 to 44 years	North America	1	1	1	1	2	3	2	5	5	2	5	5	1	5	5	1	5	5	1	1	5	1	5	1	1	1	5	1	5	4	4	4	4	3	2	3	5	5	3	5	5	4	5	5	4	5	5
Female	18 to 24 years	North America	1	1	3	3	3	3	2	1	2	3	1	1	3	2	2	1	3	1	4	1	2	2	1	1	1	2	4	1	1	4	4	2	2	2	2	3	4	3	2	4	4	2	3	3	4	2	4
Female	25 to 34 years	South Asia	3	5	5	5	4	2	4	5	2	5	5	5	2	2	5	5	4	5	5	5	5	5	5	5	5	5	5	5	5	2	5	5	5	1	3	1	5	3	5	5	5	3	3	5	5	1	5
Male	55 to 64 years	North America	5	5	5	5	5	5	5	5	1	5	5	5	1	5	1	5	5	5	1	1	1	5	5	5	5	5	5	5	5	5	5	5	5	5	5	5	5	4	5	5	5	4	5	4	5	5	5
Female	25 to 34 years	North America	2	2	2	2	2	2	2	2	2	2	2	2	2	2	2	2	2	2	2	2	2	2	2	2	2	2	2	2	2	3	3	3	3	3	3	3	3	3	3	3	3	3	3	3	3	3	3
Female	25 to 34 years	North America	1	5	2	3	4	4	4	1	3	2	1	2	1	1	5	2	2	5	1	1	1	1	5	2	2	1	1	1	4	4	5	3	2	1	1	1	4	2	3	4	3	4	4	5	3	3	5
Female	18 to 24 years	North America	3	2	4	4	4	4	3	1	2	2	5	2	3	3	3	2	2	5	2	2	2	2	1	2	1	2	1	5	1	2	3	1	1	1	1	2	4	3	3	5	3	2	2	2	3	3	5
Female	25 to 34 years	North America	5	1	1	1	1	2	2	5	1	2	5	2	2	2	2	3	3	3	2	3	3	3	3	3	3	2	3	3	2	5	4	4	4	4	3	3	5	4	3	5	3	3	3	3	2	2	2
Female	65 or older	North America	3	3	3	5	2	3	3	5	1	5	5	5	5	1	2	2	1	1	5	5	5	5	5	5	5	1	1	5	5	2	2	2	5	3	2	2	5	4	5	5	5	5	4	3	3	4	4
Female	45 to 54 years	North America	5	5	5	5	1	3	3	5	5	5	5	5	5	5	5	5	1	2	2	5	5	5	5	5	5	5	5	5	5	5	5	5	5	4	2	2	5	5	5	5	5	5	5	5	5	4	3
Female	25 to 34 years	North America	2	3	1	2	3	1	3	2	5	2	3	2	2	3	1	1	2	3	3	2	3	1	2	2	3	3	1	3	1	3	2	4	3	2	4	2	3	5	3	2	3	3	2	4	4	3	2
Male	18 to 24 years	Other (please specify)	3	3	2	3	3	3	3	3	3	3	3	3	3	2	3	3	3	3	3	3	3	3	3	3	3	3	3	3	3	2	2	3	2	2	2	2	2	2	2	2	2	2	3	2	2	2	2
Female	25 to 34 years	North America	2	3	3	2	3	4	4	5	5	5	5	5	3	5	5	5	5	5	5	5	5	5	5	5	5	1	5	5	5	3	2	2	3	2	1	1	5	5	5	5	5	2	5	5	5	5	5
Male	18 to 24 years	North America	5	5	1	5	3	3	5	1	2	2	5	1	5	3	1	1	3	5	3	3	3	1	2	2	2	2	2	1	2	5	5	4	5	2	2	5	4	3	3	5	4	5	2	4	4	2	5
Male	18 to 24 years	North America	3	4	3	3	3	3	3	3	3	3	3	3	3	3	3	3	2	3	2	1	3	3	2	3	3	3	3	3	3	2	1	2	2	2	2	2	2	2	2	2	2	2	2	2	2	3	2
Female	35 to 44 years	North America	5	5	2	1	2	2	5	5	5	5	5	5	1	5	5	5	5	5	5	5	5	1	5	5	5	5	5	5	5	5	5	3	4	3	3	5	5	5	5	5	5	4	5	5	5	5	5
Male	35 to 44 years	North America	5	5	5	5	5	5	5	5	5	5	5	5	5	5	5	5	5	5	5	5	5	5	5	5	5	5	5	5	5	5	5	5	5	5	5	5	5	5	5	5	5	5	5	5	5	5	5
Female	45 to 54 years	Europe	3	3	4	3	4	4	2	2	2	1	1	4	3	1	1	5	5	5	1	2	1	2	2	3	3	2	1	4	4	2	2	1	2	1	1	3	3	3	4	4	1	2	4	4	5	5	5
Female	35 to 44 years	North America	3	3	3	3	3	3	3	1	3	3	1	3	3	3	3	3	2	2	2	2	2	1	1	1	1	3	2	1	1	2	2	2	2	2	2	2	4	2	2	4	2	2	2	2	2	3	3
Female	18 to 24 years	North America	4	4	4	4	4	4	4	4	4	4	4	4	4	4	4	4	4	4	4	4	4	4	4	4	4	4	4	4	4	1	1	1	1	1	1	1	1	1	1	1	1	1	1	1	1	1	1
Female	18 to 24 years	Other (please specify)	3	5	4	3	5	3	4	5	2	3	5	5	4	3	3	2	5	2	2	2	2	2	5	1	1	3	1	1	1	2	5	1	2	5	2	1	5	3	2	5	5	1	2	2	3	5	3
Female	18 to 24 years	North America	5	2	3	4	4	4	3	2	4	4	1	4	4	3	4	2	1	1	3	4	4	3	4	4	2	3	4	4	4	5	3	2	1	1	1	2	3	1	1	4	1	1	2	1	3	4	4
Male	45 to 54 years	North America	1	5	5	1	2	4	4	1	1	2	5	2	1	1	2	2	1	1	1	2	2	1	1	1	1	1	1	1	5	4	5	5	4	3	1	1	4	4	3	5	3	4	4	3	3	4	4
Female	35 to 44 years	North America	4	4	4	3	4	4	4	4	2	4	4	3	3	3	2	4	2	1	1	1	4	4	4	4	2	4	5	5	5	1	1	1	2	1	1	1	1	3	1	1	2	2	2	3	1	3	4
Female	25 to 34 years	North America	5	5	2	2	3	4	2	5	2	1	5	2	3	3	2	1	5	1	2	2	2	1	5	5	5	2	1	5	5	5	5	3	3	2	1	3	5	3	4	5	3	2	2	3	4	5	4
Male	45 to 54 years	North America	1	1	2	3	3	4	2	5	2	2	5	3	2	2	5	1	2	1	1	2	2	1	2	2	2	2	1	5	1	4	4	3	2	2	1	3	5	3	3	5	2	3	3	5	4	3	4
Male	55 to 64 years	North America	5	5	5	1	3	3	5	1	1	2	5	5	2	1	1	2	4	3	2	2	2	1	2	2	1	1	2	5	2	5	5	5	4	2	2	5	4	4	3	5	5	3	4	4	3	1	2
Male	55 to 64 years	Other (please specify)	5	5	5	5	5	5	5	5	5	5	5	5	5	5	5	5	5	5	5	5	5	5	5	5	5	5	5	5	5	5	5	5	5	5	5	5	5	5	5	5	5	5	5	5	5	5	5
Female	45 to 54 years	Other (please specify)	5	5	5	5	5	5	5	5	5	5	5	5	5	5	5	5	5	5	5	5	5	5	5	5	5	5	5	5	5	5	5	5	5	5	5	5	5	5	5	5	5	5	5	5	5	5	5
Male	45 to 54 years	Europe	1	2	3	2	4	4	3	1	2	2	1	2	2	3	2	2	4	2	2	2	2	2	2	2	2	2	2	2	2	4	3	2	3	1	1	2	4	3	3	4	3	3	2	3	3	1	3
Female	45 to 54 years	South Asia	2	2	3	3	4	3	3	1	2	2	2	2	4	2	2	3	2	5	2	4	4	3	4	3	3	3	4	2	2	3	3	2	2	1	2	2	4	3	3	3	3	1	3	3	2	3	5
Female	65 or older	North America	4	4	4	4	4	4	4	2	2	4	1	4	4	4	4	4	2	2	4	4	3	1	3	3	3	1	1	1	1	1	1	1	1	1	1	1	3	3	1	4	1	1	1	1	1	3	3
Female	25 to 34 years	North America	2	2	2	2	2	2	2	2	2	2	5	2	2	1	2	2	1	1	2	1	1	1	1	1	1	2	2	1	5	3	3	3	3	3	3	3	3	3	3	5	3	3	4	3	3	4	4
Female	35 to 44 years	Other (please specify)	5	5	2	2	4	4	4	5	3	1	5	3	4	1	5	5	5	5	5	5	5	5	2	3	4	5	1	1	5	5	5	3	3	1	1	1	5	2	4	5	2	1	4	5	5	5	5
Female	45 to 54 years	Middle East	2	1	1	1	2	2	2	2	2	2	2	2	2	2	2	2	1	2	2	2	2	2	2	2	2	2	2	2	2	3	4	4	4	3	3	3	3	3	3	3	3	3	3	3	3	4	3
Male	35 to 44 years	North America	1	1	4	3	3	4	3	5	4	1	5	2	4	2	1	2	2	1	4	4	4	2	3	4	4	4	4	4	2	4	4	1	2	2	1	2	5	1	4	5	3	1	3	4	3	3	4
Male	35 to 44 years	North America	5	5	5	1	5	2	3	5	5	5	2	1	5	2	5	1	1	1	5	2	2	2	2	2	3	3	3	3	3	5	5	5	4	5	3	2	5	5	5	3	4	5	3	5	4	4	4
Male	45 to 54 years	North America	5	5	5	5	1	3	2	5	2	2	5	5	5	5	5	1	5	5	5	5	5	1	1	1	1	4	5	5	5	5	5	5	5	4	2	3	5	3	3	5	5	5	5	5	4	5	5
Female	25 to 34 years	North America	5	5	3	2	3	4	1	5	2	1	5	1	3	1	1	2	2	5	1	1	1	5	5	1	5	5	5	5	5	5	5	2	3	2	1	4	5	3	4	5	4	2	4	4	3	3	5
Male	25 to 34 years	North America	1	5	1	1	1	3	2	2	2	3	2	2	1	1	1	1	2	2	2	2	2	2	4	3	3	3	3	2	1	4	5	4	4	4	2	3	3	3	2	3	3	4	4	4	4	3	3
Female	18 to 24 years	North America	5	5	5	3	4	4	5	1	1	1	5	1	1	5	2	1	3	1	2	3	3	3	2	2	2	1	1	1	3	5	5	5	2	1	1	5	4	4	4	5	4	4	5	3	4	2	4
Male	25 to 34 years	South Asia	5	1	5	1	1	5	5	5	5	5	1	1	1	5	5	5	1	5	1	5	5	1	1	1	2	1	5	5	1	5	4	5	4	4	5	5	5	5	5	4	4	4	5	5	5	4	5
Female	25 to 34 years	North America	3	3	3	3	2	2	2	2	3	3	3	1	2	1	2	2	2	2	2	1	3	3	3	3	2	2	2	2	2	2	2	2	2	3	3	3	3	2	2	2	4	3	4	3	3	3	3
Female	18 to 24 years	North America	4	4	4	4	4	4	4	4	4	4	4	4	4	4	4	4	4	4	4	4	4	4	4	4	4	4	4	4	4	1	1	1	1	1	1	1	1	1	1	1	1	1	1	1	1	1	1
Female	45 to 54 years	North America	5	5	5	5	5	1	1	5	1	1	5	5	1	1	5	5	1	5	1	5	5	5	1	5	5	5	1	5	5	5	5	5	5	5	4	4	5	4	4	5	5	4	4	5	5	4	5
Female	25 to 34 years	North America	1	1	1	2	1	1	5	5	5	2	5	1	2	5	1	2	1	2	2	2	2	1	1	1	1	1	1	1	1	4	4	4	3	4	4	5	5	5	3	5	4	3	5	4	3	4	3
Male	25 to 34 years	North America	1	1	1	2	3	3	3	1	3	1	1	2	2	3	3	3	3	3	3	3	4	3	3	3	3	3	3	2	3	4	4	4	3	2	2	2	4	2	4	4	3	3	2	2	2	2	2
Male	25 to 34 years	North America	5	5	1	5	1	1	5	5	5	5	5	1	5	5	1	2	5	5	5	5	5	5	5	5	5	5	5	5	5	5	5	4	5	4	4	5	5	5	5	5	4	5	5	4	3	5	5
Male	65 or older	North America	1	1	1	1	1	1	1	1	1	1	1	1	1	2	2	2	1	2	1	1	1	2	2	2	1	1	1	2	2	4	4	4	4	4	4	4	4	4	4	4	4	4	3	3	3	4	3
Female	18 to 24 years	North America	2	2	3	3	4	4	4	1	2	4	2	2	4	4	2	4	4	1	3	3	3	2	2	2	3	2	1	2	3	3	3	2	2	1	1	1	4	3	1	3	3	1	1	3	1	1	4
Male	45 to 54 years	North America	5	5	5	5	5	5	5	1	1	5	1	5	5	5	5	5	1	5	5	5	5	5	5	5	5	5	5	5	5	5	5	5	5	5	5	5	4	4	5	4	5	5	5	5	5	4	5
Male	45 to 54 years	North America	1	1	2	1	2	3	2	1	3	5	5	2	3	1	1	1	1	5	1	1	1	5	5	1	2	5	1	1	1	4	4	3	4	3	2	3	4	2	5	5	3	2	4	4	4	4	5
Female	25 to 34 years	Africa	5	5	5	2	2	1	2	1	2	2	1	1	1	1	2	5	3	5	3	5	3	5	4	5	2	2	2	2	1	5	5	5	3	3	4	3	4	3	3	4	4	4	4	3	5	2	5
Female	65 or older	North America	5	5	1	1	3	3	2	5	3	3	1	3	4	3	1	1	2	1	5	1	1	2	5	1	2	2	2	2	5	5	5	4	4	2	2	3	5	2	2	4	2	1	2	4	4	3	4
Female	25 to 34 years	North America	3	2	3	2	2	4	3	1	2	2	5	3	4	3	2	2	2	1	3	3	3	2	2	3	3	2	2	2	2	2	3	2	3	3	1	2	4	3	3	5	2	1	2	3	3	3	4
Female	55 to 64 years	North America	1	1	1	5	2	3	4	5	5	5	5	1	1	1	2	2	1	5	5	5	5	5	5	5	5	5	5	5	5	4	4	4	5	3	2	1	5	5	5	5	4	4	4	3	3	4	5
Female	25 to 34 years	North America	2	2	2	2	2	2	2	2	2	2	2	2	2	2	2	2	2	2	2	2	2	2	2	2	2	2	2	2	2	3	3	3	3	3	3	3	3	3	3	3	3	3	3	3	3	3	3
Female	18 to 24 years	North America	5	5	3	3	4	3	4	1	4	2	5	2	4	2	3	1	2	5	4	4	4	2	2	2	2	1	1	2	2	5	5	2	2	1	2	1	4	1	3	5	3	1	3	2	4	3	5
Male	25 to 34 years	North America	1	1	1	1	3	3	1	1	2	3	2	2	4	3	2	1	1	1	1	1	1	1	2	1	1	2	1	2	1	4	4	4	4	2	2	4	4	3	2	3	3	1	2	3	4	4	4
Male	45 to 54 years	Central Asia	5	5	2	2	4	4	3	5	1	2	5	5	3	2	1	2	2	2	4	4	3	1	2	2	2	1	1	2	2	5	5	3	3	1	1	2	5	4	3	5	5	2	3	4	3	3	3
Male	45 to 54 years	Western Europe	2	1	1	2	3	2	1	1	1	5	2	1	1	5	5	1	1	1	5	1	1	1	5	1	2	5	1	5	1	3	4	4	3	2	3	4	4	4	5	3	4	4	5	5	4	4	4
Female	65 or older	North America	2	1	3	3	4	4	4	5	4	1	1	1	4	1	1	5	4	1	1	2	1	2	1	3	1	5	1	1	4	3	4	2	2	1	1	1	5	1	4	4	4	1	4	4	5	1	4
Female	45 to 54 years	North America	1	2	4	1	3	4	1	1	1	5	5	1	2	1	5	5	5	2	5	5	5	5	5	5	5	2	5	5	5	4	3	1	4	2	1	4	4	4	5	5	4	3	4	5	5	5	3
Female	45 to 54 years	Other (please specify)	1	1	5	1	1	2	1	5	5	5	5	5	1	5	5	5	1	5	5	5	5	5	5	5	5	5	5	5	5	4	4	5	4	4	3	4	5	5	5	5	5	4	5	5	5	4	5
Female	55 to 64 years	Middle East	1	1	1	1	2	3	3	2	1	1	5	1	1	1	1	1	1	5	1	1	1	1	1	1	1	2	2	1	2	4	4	4	4	3	2	2	3	4	4	5	4	4	4	4	4	4	5
Female	18 to 24 years	North America	4	3	3	4	4	4	4	5	2	1	5	1	3	3	3	3	3	4	3	1	1	2	5	3	1	3	3	3	2	1	2	2	1	1	1	1	5	3	4	5	4	2	2	2	2	2	1
Female	35 to 44 years	North America	5	5	1	1	2	3	2	1	1	1	5	5	1	1	1	1	4	5	1	2	2	1	1	2	2	2	2	1	1	5	5	4	4	3	2	3	4	4	4	5	5	4	4	4	4	1	5
Male	55 to 64 years	North America	5	5	5	5	2	2	5	5	3	1	5	5	2	1	5	5	1	5	3	3	3	1	1	2	2	5	1	5	3	5	5	5	5	3	3	5	5	2	4	5	5	3	4	5	5	4	5
Female	18 to 24 years	North America	1	2	2	2	2	3	3	5	3	2	2	2	2	1	3	5	2	5	2	1	1	5	5	1	2	1	1	5	5	4	3	3	3	3	2	2	5	2	3	3	3	3	4	2	5	3	5
Male	18 to 24 years	North America	1	1	4	2	4	4	4	5	5	5	5	5	3	5	3	3	3	4	5	4	5	5	1	1	4	5	4	4	5	4	4	1	3	1	1	1	5	5	5	5	5	2	5	2	2	2	1
Female	45 to 54 years	North America	4	3	4	4	4	4	4	2	1	2	2	2	3	3	3	3	4	4	3	3	4	3	3	4	4	4	4	3	4	1	2	1	1	1	1	1	3	4	3	3	3	2	2	2	2	1	1
Female	35 to 44 years	North America	1	2	3	4	4	4	4	5	4	5	5	2	4	2	1	2	3	2	4	4	4	3	3	3	3	2	3	2	4	4	3	2	1	1	1	1	5	1	5	5	3	1	3	4	3	2	3
Female	25 to 34 years	North America	5	5	3	3	3	4	4	5	1	1	5	1	3	1	1	1	1	1	1	5	5	5	1	1	1	1	5	1	5	5	5	2	2	2	1	1	5	4	4	5	4	2	4	4	4	4	4
Male	45 to 54 years	Africa	1	2	2	2	2	1	5	1	2	1	2	3	2	2	2	2	2	2	3	1	2	1	2	2	1	1	2	2	1	4	3	3	3	3	4	5	4	3	4	3	2	3	3	3	3	3	3
Male	18 to 24 years	North America	1	1	2	2	2	3	3	2	1	1	5	1	1	2	2	2	3	2	1	1	1	1	1	1	1	2	1	2	1	4	4	3	3	3	2	2	3	4	4	5	4	4	3	3	3	2	3
Male	25 to 34 years	North America	1	1	1	2	1	3	4	1	4	1	5	1	5	1	1	1	1	1	1	1	1	1	1	1	1	1	1	5	1	4	4	4	3	4	2	1	4	1	4	5	4	5	4	4	4	4	4
Female	55 to 64 years	North America	1	5	1	5	2	2	2	5	5	5	5	5	4	1	5	5	5	5	5	5	5	1	5	5	5	5	5	5	5	4	5	4	5	3	3	3	5	5	5	5	5	1	4	5	5	5	5
Male	25 to 34 years	Middle East	1	1	2	2	1	1	4	1	3	2	2	2	3	3	3	5	1	2	1	1	2	2	5	2	1	1	4	1	1	4	4	3	3	4	4	1	4	2	3	3	3	2	2	2	5	4	3
Male	45 to 54 years	North America	1	1	1	1	1	1	1	1	2	1	1	1	1	1	1	2	1	2	1	1	1	1	1	1	1	1	1	1	5	4	4	4	4	4	4	4	4	3	4	4	4	4	4	4	3	4	3
Male	55 to 64 years	North America	2	2	2	1	2	3	3	2	2	2	1	1	2	2	2	2	3	1	2	3	3	2	2	2	2	3	2	2	2	3	3	3	4	3	2	2	3	3	3	4	4	3	3	3	3	2	4
Female	45 to 54 years	North America	5	5	5	5	5	5	5	5	5	1	5	1	5	5	5	4	4	5	5	5	5	5	5	5	5	5	5	5	1	5	5	5	5	5	5	5	5	5	4	5	4	5	5	5	1	1	5
Female	35 to 44 years	North America	5	5	5	5	1	1	5	5	5	5	5	5	5	5	5	5	5	5	5	5	5	5	5	5	5	5	5	5	5	5	5	5	5	4	4	5	5	5	5	5	5	5	5	5	5	5	5
Female	45 to 54 years	North America	1	2	3	2	2	2	1	1	1	1	5	5	1	5	1	2	1	2	2	3	3	1	1	5	1	2	1	1	2	4	3	2	3	3	3	4	4	4	4	5	5	4	5	4	3	4	3
Female	18 to 24 years	North America	3	2	1	5	3	4	4	5	2	5	5	5	5	1	1	1	1	1	1	1	1	1	1	5	2	1	1	5	5	2	3	4	5	2	1	1	5	3	5	5	5	5	4	4	4	4	4
Male	35 to 44 years	North America	2	2	2	2	2	2	2	2	2	2	2	1	2	1	2	2	2	2	1	2	2	2	1	1	1	1	2	2	2	3	3	3	3	3	3	3	3	3	3	3	4	3	4	3	3	3	3
Male	65 or older	North America	5	5	1	1	3	3	2	5	4	3	5	1	3	1	5	1	5	5	2	1	1	1	1	1	1	2	1	5	5	5	5	4	4	2	2	3	5	1	2	5	4	2	4	5	4	5	5
Male	25 to 34 years	North America	1	1	1	1	3	3	1	1	1	1	1	3	2	2	1	2	1	1	1	1	5	5	5	1	5	5	5	1	1	4	4	4	4	2	2	4	4	4	4	4	2	3	3	4	3	4	4
Female	18 to 24 years	North America	1	1	2	1	2	1	2	2	1	2	2	2	5	1	1	1	1	2	5	2	2	1	2	2	1	1	5	2	1	4	4	3	4	3	4	3	3	4	3	3	3	5	4	4	4	4	3
Male	55 to 64 years	North America	5	5	2	2	4	4	5	5	5	5	5	1	2	3	1	5	5	1	5	5	5	5	5	5	5	1	3	5	5	5	5	3	3	1	1	5	5	5	5	5	4	3	2	4	5	5	4
Male	35 to 44 years	North Africa	1	5	5	5	5	1	5	5	1	5	1	5	1	1	5	1	5	5	5	1	1	5	1	1	1	5	1	5	5	4	5	5	5	5	4	5	5	4	5	4	5	4	4	5	4	5	5
Female	45 to 54 years	North America	5	5	5	3	1	2	4	5	5	5	5	5	4	3	3	2	4	1	2	1	1	5	5	2	2	1	1	5	1	5	5	5	2	4	3	1	5	5	5	5	5	1	2	2	3	1	4
Female	55 to 64 years	North America	3	2	4	2	2	4	3	5	2	3	5	3	4	2	5	5	5	2	5	1	1	5	5	5	5	5	5	5	5	2	3	1	3	3	1	2	5	3	2	5	2	1	3	5	5	5	3
Female	18 to 24 years	North America	5	5	5	5	5	5	5	5	5	5	5	5	5	5	5	5	5	5	5	5	5	5	5	5	5	5	5	5	5	5	5	5	5	5	5	5	5	5	5	5	5	5	5	5	5	5	5
Male	45 to 54 years	North America	1	1	4	4	4	4	4	5	3	3	1	3	3	2	1	1	3	5	3	3	3	1	1	2	1	3	2	2	3	4	4	1	1	1	1	1	5	2	2	4	2	2	3	4	4	2	5
Female	35 to 44 years	North America	5	5	5	5	5	5	5	5	5	5	5	5	5	5	5	5	5	5	5	5	5	5	5	5	5	5	5	5	5	5	5	5	5	5	5	5	5	5	5	5	5	5	5	5	5	5	5
Male	45 to 54 years	North America	1	1	1	3	2	3	4	2	3	1	5	2	4	2	1	2	3	2	4	2	2	1	1	1	1	1	3	2	2	4	4	4	2	3	2	1	3	2	4	5	3	1	3	4	3	2	3
Male	35 to 44 years	Europe	1	1	2	1	4	4	5	5	4	1	5	3	4	4	1	1	5	5	5	5	5	5	5	5	5	1	5	5	5	4	4	3	4	1	1	5	5	1	4	5	2	1	1	4	4	5	5
Female	65 or older	North America	3	3	2	2	3	4	2	3	2	3	5	2	3	4	1	2	2	1	4	1	3	1	1	5	1	5	3	1	1	2	2	3	3	2	1	3	2	3	2	5	3	2	1	4	3	3	4
Male	25 to 34 years	North America	1	2	3	2	1	5	5	2	5	3	5	5	5	5	5	5	2	1	5	5	5	1	5	5	5	2	5	1	5	4	3	2	3	4	5	5	3	5	2	5	5	5	5	5	5	3	4
Male	25 to 34 years	North America	2	2	2	3	2	5	5	1	5	2	5	1	5	1	5	5	1	5	5	5	5	5	5	5	1	1	5	5	5	3	3	3	2	3	5	5	4	5	3	5	4	5	4	5	5	4	5
Female	45 to 54 years	East Asia/Pacific	5	5	2	2	2	3	2	5	2	5	5	1	2	2	1	5	5	5	5	5	5	5	5	5	5	5	5	5	5	5	5	3	3	3	2	3	5	3	5	5	4	3	3	4	5	5	5
Male	35 to 44 years	North America	2	3	2	1	2	2	1	2	2	2	3	3	2	5	1	2	1	3	5	5	3	2	3	1	2	5	3	3	5	3	2	3	4	3	3	4	3	3	3	2	2	3	5	4	3	4	2
Male	18 to 24 years	North America	1	5	5	1	5	2	1	1	5	2	5	1	3	5	1	1	4	1	2	5	1	2	3	5	1	1	3	4	1	4	5	5	4	5	3	4	4	5	3	5	4	2	5	4	4	1	4
Female	45 to 54 years	North America	1	2	2	2	3	3	3	2	2	2	2	3	3	3	1	1	2	1	2	2	2	1	1	2	2	2	2	1	1	4	3	3	3	2	2	2	3	3	3	3	2	2	2	4	4	3	4
Female	55 to 64 years	East Asia/Pacific	5	5	1	5	5	1	1	5	5	5	5	1	5	5	5	5	2	5	5	5	1	5	5	1	5	5	1	5	5	5	5	4	5	5	4	4	5	5	5	5	4	5	5	5	5	3	5
Male	45 to 54 years	Other (please specify)	3	2	2	2	2	3	2	3	2	2	3	3	3	3	3	3	3	3	3	2	2	2	3	3	2	2	2	2	3	2	3	3	3	3	2	3	2	3	3	2	2	2	2	2	2	2	2
Male	18 to 24 years	Emirati	5	5	5	5	5	5	5	5	5	5	5	5	5	5	5	5	5	5	5	5	5	5	5	5	5	5	5	5	5	5	5	5	5	5	5	5	5	5	5	5	5	5	5	5	5	5	5
Male	55 to 64 years	North America	5	1	5	2	5	1	1	5	5	5	5	1	3	5	5	1	2	5	2	2	3	5	5	5	2	1	5	2	2	5	4	5	3	5	4	4	5	5	5	5	4	2	5	5	4	3	5
Female	45 to 54 years	North America	2	1	1	5	3	3	5	5	5	5	5	5	1	5	5	5	5	5	5	5	5	5	5	5	5	5	5	5	5	3	4	4	5	2	2	5	5	5	5	5	5	4	5	5	5	5	5
Male	18 to 24 years	Emirati	5	5	5	5	5	5	5	5	5	5	5	5	5	5	5	5	5	5	5	5	5	5	5	5	5	5	5	5	5	5	5	5	5	5	5	5	5	5	5	5	5	5	5	5	5	5	5
Female	45 to 54 years	North America	1	1	1	1	3	4	4	1	1	1	5	1	1	2	2	1	5	5	1	5	5	5	5	5	5	1	1	1	5	4	4	4	4	2	1	1	4	4	4	5	4	4	3	3	4	5	5
Female	18 to 24 years	North America	2	2	2	5	1	1	2	2	2	1	5	5	2	2	2	2	1	1	5	3	2	1	2	2	4	2	2	2	2	3	3	3	5	4	4	3	3	3	4	5	5	3	3	3	3	4	4
Male	45 to 54 years	North America	5	1	2	1	3	3	2	1	2	2	5	2	4	1	5	5	5	5	2	5	5	5	5	1	5	1	1	1	5	5	4	3	4	2	2	3	4	3	3	5	3	1	4	5	5	5	5
Female	35 to 44 years	North America	2	2	2	2	2	2	2	2	2	1	5	5	1	5	5	5	5	5	5	5	5	5	1	5	2	5	5	5	5	3	3	3	3	3	3	3	3	3	4	5	5	4	5	5	5	5	5
Female	55 to 64 years	North America	2	3	4	4	1	4	3	1	4	1	1	4	4	4	4	4	4	1	4	4	4	3	3	3	4	4	4	4	4	3	2	1	1	4	1	2	4	1	4	4	1	1	1	1	1	1	4
Male	45 to 54 years	North America	2	3	1	1	4	4	1	3	4	4	1	2	4	4	4	1	1	5	4	4	4	4	4	5	5	5	1	1	4	3	2	4	4	1	1	4	2	1	1	4	3	1	1	1	4	4	5
Female	25 to 34 years	Europe	2	5	2	3	2	3	4	2	2	4	2	2	4	2	4	4	4	2	4	3	3	2	2	2	1	1	3	2	2	3	5	3	2	3	2	1	3	3	1	3	3	1	3	1	1	1	3
Female	18 to 24 years	Europe	1	1	1	1	2	3	2	5	1	5	5	5	3	2	1	1	1	1	1	1	1	1	1	1	1	2	2	2	2	4	4	4	4	3	2	3	5	4	5	5	5	2	3	4	4	4	4
Male	25 to 34 years	North America	5	5	5	5	5	1	1	1	1	5	1	5	1	1	5	1	5	1	5	1	1	5	1	1	5	5	1	1	5	5	5	5	5	5	4	4	4	4	5	4	5	4	4	5	4	5	4
Female	45 to 54 years	North America	5	5	5	5	5	5	5	5	5	5	5	1	5	5	5	5	5	5	5	5	5	1	3	1	5	1	1	1	5	5	5	5	5	5	5	5	5	5	5	5	4	5	5	5	5	5	5
[truncated: 15 more columns]
